# Supplementary material for: Temperature alters the toxicological impacts of plant terpenoids on the polyphagous model herbivore Vanessa cardui
Source: J Chem Ecol. 2023 Sep 11;49(11-12):666–80. doi: 10.1007/s10886-023-01449-8 (PMC10781811; doi:10.1007/s10886-023-01449-8)
Supplement: Supplementary file 1 — Full data on Vanessa cardui hatching failure and larval, pupa, and adult mortality presented as counts and proportions. Run represents individual trial runs, and temperature is presented in Celsius. Concentration of each terpene is presented in w/w percentage as prepared at the start of each trial. See full text for methods details. (CSV 12 kb) [file 10886_2023_1449_MOESM1_ESM.csv]

Data S1. Full data on Vanessa cardui hatching failure and larval, pupa, and adult mortality presented as counts and proportions. Run represents individual trial runs, and temperature is presented in Celsius. Concentration of each terpene is presented in w/w percentage as prepared at the start of each trial. See full text for methods details.
Terpene	Run	Temperature	Concentration (w/w%)	Total insect count	Count hatch failure	Proportion hatch failure	Count dead larva stage	Proportion dead in larval stage	Count dead in pupa stage	Cumulative proportion dead by pupa stage	Count dead in adult stage	Cumulative proportion dead by adult stage	Total lifetime count dead	Total lifetime proportion dead
Limonene	1	30	0	10	0	0	0	0	1	0.1	0	0.1	1	0.1
Limonene	1	30	0.5	10	0	0	6	0.6	1	0.7	0	0.7	7	0.7
Limonene	1	30	1	10	0	0	8	0.8	1	0.9	0	0.9	9	0.9
Limonene	1	30	2	10	0	0	7	0.7	1	1	0	1	10	1
Limonene	1	30	3	10	0	0	6	0.6	3	0.9	1	1	10	1
Limonene	1	30	4	10	7	0.7	10	1	0	1	0	1	10	1
Limonene	1	30	6	10	6	0.6	10	1	0	1	0	1	10	1
Limonene	1	30	8	10	9	0.9	10	1	0	1	0	1	10	1
Limonene	1	30	10	10	0	0	10	1	0	1	0	1	10	1
Limonene	1	30	12	10	0	0	10	1	0	1	0	1	10	1
Limonene	2	30	0	10	0	0	0	0	0	0	0	0	0	0
Limonene	2	30	0.5	10	0	0	5	0.5	0	0.5	3	0.8	8	0.8
Limonene	2	30	1	10	0	0	4	0.4	3	0.7	1	0.8	8	0.8
Limonene	2	30	2	10	1	0.1	4	0.4	4	0.8	0	0.8	8	0.8
Limonene	2	30	3	10	10	1	1	0.1	1	0.2	5	0.7	7	0.7
Limonene	2	30	4	10	9	0.9	1	0.1	5	0.6	4	1	10	1
Limonene	2	30	6	10	10	1	3	0.3	2	0.5	5	1	10	1
Limonene	2	30	8	10	10	1	2	0.2	5	0.7	3	1	10	1
Limonene	2	30	10	10	10	1	7	0.7	0	0.7	3	1	10	1
Limonene	2	30	12	10	8	0.8	10	1	0	1	0	1	10	1
BetaCaryophyllene	1	30	0	10	0	0	1	0.1	0	0.1	0	0.1	1	0.1
BetaCaryophyllene	1	30	0.25	10	0	0	4	0.4	5	0.9	1	1	10	1
BetaCaryophyllene	1	30	0.5	10	2	0.2	4	0.4	6	1	0	1	10	1
BetaCaryophyllene	1	30	1	10	2	0.2	4	0.4	4	0.8	2	1	10	1
BetaCaryophyllene	1	30	1.5	10	0	0	8	0.8	0	0.8	2	1	10	1
BetaCaryophyllene	1	30	2	10	0	0	10	1	0	1	0	1	10	1
BetaCaryophyllene	1	30	2.5	10	0	0	8	0.8	2	1	0	1	10	1
BetaCaryophyllene	1	30	3	10	3	0.3	10	1	0	1	0	1	10	1
BetaCaryophyllene	1	30	4	10	1	0.1	10	1	0	1	0	1	10	1
BetaCaryophyllene	1	30	6	10	1	0.1	10	1	0	1	0	1	10	1
BetaCaryophyllene	2	30	0	10	0	0	1	0.1	0	0.1	0	0.1	1	0.1
BetaCaryophyllene	2	30	0.25	10	3	0.3	2	0.2	1	0.3	5	0.8	8	0.8
BetaCaryophyllene	2	30	0.5	10	0	0	6	0.6	0	0.6	3	0.9	9	0.9
BetaCaryophyllene	2	30	1	10	0	0	3	0.3	3	0.6	2	0.8	8	0.8
BetaCaryophyllene	2	30	1.5	10	0	0	2	0.2	4	0.6	2	0.8	8	0.8
BetaCaryophyllene	2	30	2	10	0	0	5	0.5	3	0.8	2	1	10	1
BetaCaryophyllene	2	30	2.5	10	0	0	6	0.6	3	0.9	1	1	10	1
BetaCaryophyllene	2	30	3	10	0	0	7	0.7	3	1	0	1	10	1
BetaCaryophyllene	2	30	4	10	0	0	9	0.9	1	1	0	1	10	1
BetaCaryophyllene	2	30	6	10	0	0	10	1	0	1	0	1	10	1
Linalool	1	30	0	10	0	0	0	0	1	0.1	0	0.1	1	0.1
Linalool	1	30	0.005	10	1	0.1	1	0.1	0	0.1	2	0.3	3	0.3
Linalool	1	30	0.01	10	0	0	0	0	1	0.1	2	0.3	3	0.3
Linalool	1	30	0.02	10	0	0	0	0	0	0	2	0.2	2	0.2
Linalool	1	30	0.04	10	2	0.2	2	0.2	0	0.2	1	0.3	4	0.4
Linalool	1	30	0.06	10	3	0.3	2	0.2	0	0.2	1	0.3	3	0.3
Linalool	1	30	0.08	10	8	0.8	2	0.2	0	0.2	2	0.4	4	0.4
Linalool	1	30	0.1	10	10	1	3	0.3	4	0.7	1	0.8	8	0.8
Linalool	1	30	0.25	10	10	1	3	0.3	3	0.6	1	0.7	7	0.7
Linalool	1	30	0.75	10	10	1	4	0.4	4	0.8	2	1	10	1
Linalool	2	30	0	10	0	0	0	0	1	0.1	0	0.1	1	0.1
Linalool	2	30	0.005	10	0	0	0	0	2	0.2	0	0.2	2	0.2
Linalool	2	30	0.01	10	0	0	0	0	3	0.3	1	0.4	4	0.4
Linalool	2	30	0.02	10	0	0	0	0	2	0.2	4	0.6	6	0.6
Linalool	2	30	0.04	10	0	0	0	0	2	0.2	3	0.5	5	0.5
Linalool	2	30	0.06	10	0	0	0	0	2	0.2	3	0.5	5	0.5
Linalool	2	30	0.08	10	0	0	0	0	2	0.2	4	0.6	6	0.6
Linalool	2	30	0.1	10	7	0.7	1	0.1	3	0.4	2	0.6	6	0.6
Linalool	2	30	0.25	10	10	1	3	0.3	3	0.6	3	0.9	9	0.9
Linalool	2	30	0.75	10	10	1	3	0.3	4	0.7	2	0.9	9	0.9
Cineole	1	30	0	10	0	0	0	0	0	0	0	0	0	0
Cineole	1	30	0.1	10	0	0	0	0	2	0.2	3	0.5	5	0.5
Cineole	1	30	0.2	10	0	0	0	0	5	0.5	1	0.6	6	0.6
Cineole	1	30	0.4	10	0	0	0	0	1	0.1	3	0.3	3	0.3
Cineole	1	30	0.7	10	10	1	6	0.6	2	0.8	2	1	10	1
Cineole	1	30	1	10	10	1	5	0.5	3	0.8	2	1	10	1
Cineole	1	30	2	10	10	1	6	0.6	3	0.9	0	0.9	9	0.9
Cineole	1	30	3	10	10	1	6	0.6	3	0.9	1	1	10	1
Cineole	1	30	6	10	10	1	5	0.5	4	0.9	1	1	10	1
Cineole	1	30	9	10	10	1	6	0.6	4	1	0	1	10	1
Cineole	2	30	0	10	0	0	0	0	1	0.1	0	0.1	1	0.1
Cineole	2	30	0.1	10	0	0	0	0	1	0.1	1	0.2	2	0.2
Cineole	2	30	0.2	10	0	0	2	0.2	3	0.5	1	0.6	6	0.6
Cineole	2	30	0.4	10	0	0	1	0.1	3	0.4	1	0.5	5	0.5
Cineole	2	30	0.7	10	0	0	5	0.5	2	0.7	2	0.9	9	0.9
Cineole	2	30	1	10	5	0.5	5	0.5	3	0.8	2	1	10	1
Cineole	2	30	2	10	5	0.5	6	0.6	2	0.8	1	0.9	9	0.9
Cineole	2	30	3	10	8	0.8	8	0.8	2	1	0	1	10	1
Cineole	2	30	6	10	10	1	7	0.7	3	1	0	1	10	1
Cineole	2	30	9	9	9	1	8	0.88	1	1	0	1	9	1
Limonene	3	27	0	10	0	0	0	0	0	0	0	0	0	0
Limonene	3	27	0.5	10	1	0.1	7	0.7	2	0.9	0	1	10	1
Limonene	3	27	1	10	1	0.1	8	0.8	2	1	0	1	10	1
Limonene	3	27	2	10	1	0.1	5	0.5	4	0.9	1	1	10	1
Limonene	3	27	3	10	4	0.4	6	0.6	4	1	0	1	10	1
Limonene	3	27	4	10	1	0.1	8	0.8	2	1	0	1	10	1
Limonene	3	27	6	8	3	0.375	7	0.875	1	1	0	1	10	1
Limonene	3	27	8	9	2	0.222222222	9	1	0	1	0	1	9	1
Limonene	3	27	10	10	6	0.6	10	1	0	1	0	1	10	1
Limonene	3	27	12	9	0	0	9	1	0	1	0	1	9	1
Limonene	4	27	0	10	0	0	0	0	1	0.1	0	0.1	1	0.1
Limonene	4	27	0.1	10	0	0	0	0	1	0.1	0	0.1	1	0.1
Limonene	4	27	0.25	10	2	0.2	0	0	1	0.1	6	0.7	7	0.7
Limonene	4	27	0.5	10	1	0.1	0	0	4	0.6	4	1	10	1
Limonene	4	27	0.75	10	1	0.1	6	0.6	4	1	0	1	10	1
Limonene	4	27	1	10	2	0.2	8	0.8	2	1	0	1	10	1
Limonene	4	27	2	10	3	0.3	6	0.6	4	1	0	1	10	1
Limonene	4	27	3	10	4	0.4	7	0.7	3	1	0	1	10	1
Limonene	4	27	4	10	4	0.4	8	0.8	2	1	0	1	10	1
Limonene	4	27	8	10	5	0.5	10	1	0	1	0	1	10	1
BetaCaryophyllene	3	27	0	10	0	0	0	0	0	0	1	0.1	1	0.1
BetaCaryophyllene	3	27	0.25	10	4	0.4	3	0.3	2	0.5	2	0.7	7	0.7
BetaCaryophyllene	3	27	0.5	10	1	0.1	5	0.5	0	0.5	3	0.8	8	0.8
BetaCaryophyllene	3	27	1	10	2	0.2	4	0.4	2	0.6	2	0.8	8	0.8
BetaCaryophyllene	3	27	1.5	10	1	0.1	2	0.2	3	0.5	5	1	10	1
BetaCaryophyllene	3	27	2	10	2	0.2	4	0.4	2	0.6	4	1	10	1
BetaCaryophyllene	3	27	2.5	10	2	0.2	7	0.7	1	0.8	2	1	10	1
BetaCaryophyllene	3	27	3	10	3	0.3	0	0	3	0.3	3	0.6	6	0.6
BetaCaryophyllene	3	27	4	10	2	0.2	2	0.2	1	0.3	4	0.7	7	0.7
BetaCaryophyllene	3	27	6	10	5	0.5	10	1	0	1	0	1	10	1
BetaCaryophyllene	4	27	0	10	0	0	0	0	0	0	1	0.1	1	0.1
BetaCaryophyllene	4	27	0.01	10	0	0	0	0	0	0	1	0.1	1	0.1
BetaCaryophyllene	4	27	0.05	10	0	0	0	0	1	0.1	2	0.3	3	0.3
BetaCaryophyllene	4	27	0.1	10	2	0.2	1	0.1	2	0.3	4	0.7	7	0.7
BetaCaryophyllene	4	27	0.25	10	0	0	2	0.2	5	0.7	1	0.8	8	0.8
BetaCaryophyllene	4	27	0.5	10	3	0.3	2	0.2	3	0.5	4	0.9	9	0.9
BetaCaryophyllene	4	27	1	10	1	0.1	4	0.4	1	0.5	4	0.9	9	0.9
BetaCaryophyllene	4	27	1.5	10	4	0.4	3	0.3	3	0.6	2	0.8	8	0.8
BetaCaryophyllene	4	27	2	10	2	0.2	2	0.2	4	0.6	3	0.9	9	0.9
BetaCaryophyllene	4	27	5	10	6	0.6	10	1	0	1	0	1	10	1
Linalool	3	27	0	10	0	0	0	0	0	0	1	0.1	1	0.1
Linalool	3	27	0.005	10	2	0.2	0	0	1	0.1	1	0.2	2	0.2
Linalool	3	27	0.01	10	2	0.2	0	0	1	0.1	1	0.2	2	0.2
Linalool	3	27	0.02	10	4	0.4	2	0.2	0	0.2	2	0.4	4	0.4
Linalool	3	27	0.04	10	3	0.3	1	0.1	1	0.2	3	0.5	5	0.5
Linalool	3	27	0.06	10	3	0.3	0	0	0	0	2	0.2	2	0.2
Linalool	3	27	0.08	10	2	0.2	2	0.2	1	0.3	1	0.4	4	0.4
Linalool	3	27	0.1	10	2	0.2	1	0.1	1	0.2	4	0.6	6	0.6
Linalool	3	27	0.25	10	5	0.5	2	0.2	0	0.2	3	0.5	5	0.5
Linalool	3	27	0.75	10	9	0.9	3	0.3	2	0.5	5	1	10	1
Linalool	4	27	0	10	0	0	0	0	0	0	0	0	0	0
Linalool	4	27	0.01	10	2	0.2	0	0	0	0	1	0.1	1	0.1
Linalool	4	27	0.02	10	2	0.2	0	0	0	0	3	0.3	3	0.3
Linalool	4	27	0.05	10	4	0.4	0	0	1	0.1	1	0.2	2	0.2
Linalool	4	27	0.1	10	1	0.1	0	0	1	0.1	4	0.5	5	0.5
Linalool	4	27	0.25	10	7	0.7	0	0	2	0.2	2	0.4	4	0.4
Linalool	4	27	0.5	10	4	0.4	1	0.1	1	0.2	4	0.6	6	0.6
Linalool	4	27	0.75	10	8	0.8	3	0.3	3	0.6	4	1	10	1
Linalool	4	27	1	10	10	1	3	0.3	4	0.7	3	1	10	1
Linalool	4	27	2.5	10	10	1	6	0.6	3	0.9	1	1	10	1
Cineole	3	27	0	10	0	0	0	0	0	0	0	0	0	0
Cineole	3	27	0.1	10	1	0.1	2	0.2	0	0.2	2	0.4	4	0.4
Cineole	3	27	0.2	10	1	0.1	0	0	2	0.2	3	0.5	5	0.5
Cineole	3	27	0.4	10	4	0.4	4	0.4	1	0.5	0	0.5	5	0.5
Cineole	3	27	0.7	10	8	0.8	4	0.4	1	0.5	1	0.6	6	0.6
Cineole	3	27	1	10	9	0.9	7	0.7	1	0.8	2	1	10	1
Cineole	3	27	2	10	10	1	5	0.5	2	0.7	0	0.7	7	0.7
Cineole	3	27	3	10	10	1	6	0.6	1	0.7	3	1	10	1
Cineole	3	27	6	10	10	1	3	0.3	1	0.4	3	0.7	7	0.7
Cineole	3	27	9	10	10	1	2	0.2	0	0.2	7	0.9	9	0.9
Cineole	4	27	0	10	0	0	0	0	0	0	0	0	0	0
Cineole	4	27	0.05	10	0	0	0	0	0	0	1	0.1	1	0.1
Cineole	4	27	0.1	10	3	0.3	0	0	0	0	3	0.3	3	0.3
Cineole	4	27	0.2	10	3	0.3	0	0	2	0.2	4	0.6	6	0.6
Cineole	4	27	0.4	10	7	0.7	0	0	5	0.5	2	0.7	7	0.7
Cineole	4	27	0.7	10	6	0.6	4	0.4	3	0.7	2	0.9	9	0.9
Cineole	4	27	1	10	10	1	3	0.3	2	0.5	2	0.7	7	0.7
Cineole	4	27	2	10	8	0.8	5	0.3	3	0.8	1	0.9	9	0.9
Cineole	4	27	4	10	10	1	4	0.4	2	0.6	3	0.9	9	0.9
Cineole	4	27	8	10	10	1	10	1	0	1	0	1	10	1
Limonene	5	24	0	10	0	0	1	0.1	1	0.2	0	0.2	2	0.2
Limonene	5	24	0.1	10	0	0	2	0.2	0	0.2	0	0.2	2	0.2
Limonene	5	24	0.25	10	1	0.1	3	0.3	1	0.4	2	0.6	6	0.6
Limonene	5	24	0.5	10	0	0	8	0.8	2	1	0	1	10	1
Limonene	5	24	0.75	10	2	0.2	1	0.1	2	0.3	2	0.5	5	0.5
Limonene	5	24	1	10	8	0.8	2	0.2	1	0.3	2	0.5	5	0.5
Limonene	5	24	2	10	10	1	3	0.3	5	0.8	1	0.9	9	0.9
Limonene	5	24	3	10	10	1	3	0.3	3	0.6	4	1	10	1
Limonene	5	24	4	10	10	1	0	0	2	0.2	8	1	10	1
Limonene	5	24	8	10	10	1	3	0.3	5	0.8	2	1	10	1
Limonene	6	24	0	10	0	0	0	0	2	0.2	0	0.2	2	0.2
Limonene	6	24	0.1	10	2	0.2	1	0.1	1	0.2	1	0.3	3	0.3
Limonene	6	24	0.25	10	1	0.1	1	0.1	1	0.2	0	0.2	2	0.2
Limonene	6	24	0.5	10	3	0.3	2	0.2	1	0.3	0	0.3	3	0.3
Limonene	6	24	0.75	10	5	0.5	2	0.2	4	0.6	0	0.6	6	0.6
Limonene	6	24	1	10	5	0.5	3	0.3	2	0.5	0	0.5	5	0.5
Limonene	6	24	2	10	9	0.9	1	0.1	0	0.1	4	0.5	5	0.5
Limonene	6	24	3	10	6	0.6	2	0.2	2	0.4	3	0.7	7	0.7
Limonene	6	24	4	10	10	1	2	0.2	1	0.3	7	1	10	1
Limonene	6	24	8	10	10	1	6	0.6	4	1	0	1	10	1
BetaCaryophyllene	5	24	0	10	1	0.1	2	0.2	0	0.2	0	0.2	2	0.2
BetaCaryophyllene	5	24	0.01	10	0	0	4	0.4	2	0.6	1	0.7	7	0.7
BetaCaryophyllene	5	24	0.05	10	10	1	3	0.3	2	0.5	1	0.6	6	0.6
BetaCaryophyllene	5	24	0.1	10	0	0	3	0.3	1	0.4	2	0.6	6	0.6
BetaCaryophyllene	5	24	0.25	10	0	0	1	0.1	3	0.4	2	0.6	6	0.6
BetaCaryophyllene	5	24	0.5	10	1	0.1	2	0.2	3	0.5	2	0.7	7	0.7
BetaCaryophyllene	5	24	1	10	0	0	2	0.2	4	0.6	3	0.9	9	0.9
BetaCaryophyllene	5	24	1.5	10	3	0.3	8	0.8	2	1	0	1	10	1
BetaCaryophyllene	5	24	2	10	2	0.2	10	1	0	1	0	1	10	1
BetaCaryophyllene	5	24	5	10	2	0.2	10	1	0	1	0	1	10	1
BetaCaryophyllene	6	24	0	10	0	0	1	0.1	1	0.2	0	0.2	2	0.2
BetaCaryophyllene	6	24	0.01	11	1	0.090909091	2	0.1818182	2	0.363636	1	0.454545455	5	0.454545455
BetaCaryophyllene	6	24	0.05	10	2	0.2	1	0.1	1	0.2	1	0.3	3	0.3
BetaCaryophyllene	6	24	0.1	10	0	0	1	0.1	1	0.2	2	0.4	4	0.4
BetaCaryophyllene	6	24	0.25	10	0	0	4	0.4	2	0.6	0	0.6	6	0.6
BetaCaryophyllene	6	24	0.5	10	0	0	3	0.3	1	0.4	0	0.4	4	0.4
BetaCaryophyllene	6	24	1	10	0	0	2	0.2	0	0.2	4	0.6	6	0.6
BetaCaryophyllene	6	24	1.5	10	0	0	1	0.1	5	0.6	2	0.8	8	0.8
BetaCaryophyllene	6	24	2	10	0	0	6	0.6	3	0.9	0	0.9	9	0.9
BetaCaryophyllene	6	24	5	10	2	0.2	10	1	0	1	0	1	10	1
Linalool	5	24	0	10	1	0.1	0	0	0	0	2	0.2	2	0.2
Linalool	5	24	0.01	10	0	0	1	0.1	0	0.1	2	0.3	3	0.3
Linalool	5	24	0.02	10	0	0	0	0	0	0	2	0.2	2	0.2
Linalool	5	24	0.05	10	1	0.1	0	0	1	0.1	3	0.4	4	0.4
Linalool	5	24	0.1	10	8	0.8	1	0.1	0	0.1	1	0.2	2	0.2
Linalool	5	24	0.25	10	10	1	0	0	0	0	4	0.4	4	0.4
Linalool	5	24	0.5	10	10	1	0	0	0	0	2	0.2	2	0.2
Linalool	5	24	0.75	10	10	1	3	0.3	2	0.5	1	0.6	6	0.6
Linalool	5	24	1	10	10	1	2	0.2	1	0.3	5	0.8	8	0.8
Linalool	5	24	2.5	10	10	1	3	0.3	5	0.8	1	0.9	9	0.9
Linalool	6	24	0	10	0	0	0	0	1	0.1	0	0.1	1	0.1
Linalool	6	24	0.01	10	2	0.2	4	0.4	0	0.4	0	0.4	4	0.4
Linalool	6	24	0.02	10	6	0.6	1	0.1	3	0.4	1	0.5	5	0.5
Linalool	6	24	0.05	10	5	0.5	2	0.2	4	0.6	0	0.6	6	0.6
Linalool	6	24	0.1	10	10	1	3	0.3	0	0.3	1	0.4	4	0.4
Linalool	6	24	0.25	10	10	1	0	0	1	0.1	1	0.2	2	0.2
Linalool	6	24	0.5	10	10	1	1	0.1	0	0.1	6	0.7	7	0.7
Linalool	6	24	0.75	10	10	1	2	0.2	4	0.6	2	0.8	8	0.8
Linalool	6	24	1	10	10	1	1	0.1	0	0.1	6	0.7	7	0.7
Linalool	6	24	2.5	10	10	1	10	1	0	1	0	1	10	1
Cineole	5	24	0	10	0	0	0	0	0	0	1	0.1	1	0.1
Cineole	5	24	0.05	10	0	0	0	0	5	0.5	1	0.6	6	0.6
Cineole	5	24	0.1	10	1	0.1	1	0.1	0	0.1	5	0.6	6	0.6
Cineole	5	24	0.2	10	0	0	4	0.4	1	0.5	1	0.6	6	0.6
Cineole	5	24	0.4	10	2	0.2	1	0.1	1	0.2	4	0.6	6	0.6
Cineole	5	24	0.7	10	7	0.7	0	0	0	0	2	0.2	2	0.2
Cineole	5	24	1	10	10	1	3	0.3	1	0.4	2	0.6	6	0.6
Cineole	5	24	2	10	10	1	2	0.2	0	0.2	3	0.5	5	0.5
Cineole	5	24	4	10	10	1	2	0.2	0	0.2	4	0.6	6	0.6
Cineole	5	24	8	10	10	1	4	0.4	5	0.9	0	0.9	9	0.9
Cineole	6	24	0	10	1	0.1	1	0.1	0	0.1	0	0.1	1	0.1
Cineole	6	24	0.05	10	2	0.2	1	0.1	2	0.3	0	0.3	3	0.3
Cineole	6	24	0.1	10	5	0.5	2	0.2	0	0.2	3	0.5	5	0.5
Cineole	6	24	0.2	10	1	0.1	1	0.1	3	0.4	3	0.7	7	0.7
Cineole	6	24	0.4	10	5	0.5	2	0.2	2	0.4	1	0.5	5	0.5
Cineole	6	24	0.7	10	8	0.8	0	0	2	0.2	3	0.5	5	0.5
Cineole	6	24	1	10	10	1	2	0.2	1	0.3	1	0.4	4	0.4
Cineole	6	24	2	10	10	1	4	0.4	1	0.5	2	0.7	7	0.7
Cineole	6	24	4	10	10	1	4	0.4	2	0.6	2	0.8	8	0.8
Cineole	6	24	2.95	10	10	1	6	0.6	2	0.8	2	1	10	1
