# Supplementary material for: Temperature alters the toxicological impacts of plant terpenoids on the polyphagous model herbivore Vanessa cardui
Source: J Chem Ecol. 2023 Sep 11;49(11-12):666–80. doi: 10.1007/s10886-023-01449-8 (PMC10781811; doi:10.1007/s10886-023-01449-8)
Supplement: Supplementary file 2 — Full data on Vanessa cardui development time from hatching to pupation, and from hatching to eclosure (emergence from pupa). Run represents individual trial runs, and temperature is presented in Celsius. Concentration of each terpene is presented in w/w percentage as prepared at the start of each trial. See full text for methods details. (CSV 39 kb) [file 10886_2023_1449_MOESM2_ESM.csv]

Data S2. Full data on Vanessa cardui development time from hatching to pupation, and from hatching to eclosure (emergence from pupa). Run represents individual trial runs, and temperature is presented in Celsius. Concentration of each terpene is presented in w/w percentage as prepared at the start of each trial. See full text for methods details.
Terpene	Temperature (�C)	Run	Concentration (w/w%)	Days to pupation	Days to eclosure
Limonene	30	1	0	10	20
Limonene	30	1	0	10	20
Limonene	30	1	0	10	20
Limonene	30	1	0	10	20
Limonene	30	1	0	10	20
Limonene	30	1	0	10	20
Limonene	30	1	0	10	21
Limonene	30	1	0	10	21
Limonene	30	1	0	10	22
Limonene	30	1	0.5	13	20
Limonene	30	1	0.5	16	20
Limonene	30	1	0.5	16	22
Limonene	30	1	1	16	22
Limonene	30	1	2	16	NA
Limonene	30	1	2	16	NA
Limonene	30	1	2	13	NA
Limonene	30	1	3	16	22
Limonene	30	2	0	13	22
Limonene	30	2	0	13	22
Limonene	30	2	0	13	22
Limonene	30	2	0	13	22
Limonene	30	2	0	13	23
Limonene	30	2	0	13	23
Limonene	30	2	0	13	23
Limonene	30	2	0	13	23
Limonene	30	2	0	13	23
Limonene	30	2	0	13	23
Limonene	30	2	0.5	13	22
Limonene	30	2	0.5	13	22
Limonene	30	2	0.5	13	NA
Limonene	30	2	0.5	13	NA
Limonene	30	2	0.5	14	NA
Limonene	30	2	1	13	22
Limonene	30	2	1	13	22
Limonene	30	2	1	13	NA
Limonene	30	2	1	13	NA
Limonene	30	2	2	14	22
Limonene	30	2	2	18	22
Limonene	30	2	3	13	22
Limonene	30	2	3	13	22
Limonene	30	2	3	13	22
Limonene	30	2	3	14	22
Limonene	30	2	3	14	22
Limonene	30	2	3	14	NA
Limonene	30	2	3	18	NA
Limonene	30	2	3	18	NA
Limonene	30	2	3	18	NA
Limonene	30	2	4	18	22
Limonene	30	2	4	18	22
Limonene	30	2	4	18	22
Limonene	30	2	4	18	22
Limonene	30	2	4	18	NA
Limonene	30	2	4	18	NA
Limonene	30	2	4	18	NA
Limonene	30	2	4	18	NA
Limonene	30	2	4	21	NA
Limonene	30	2	6	14	22
Limonene	30	2	6	14	22
Limonene	30	2	6	14	22
Limonene	30	2	6	14	22
Limonene	30	2	6	18	NA
Limonene	30	2	6	18	NA
Limonene	30	2	8	14	22
Limonene	30	2	8	14	22
Limonene	30	2	8	14	22
Limonene	30	2	8	14	NA
Limonene	30	2	8	14	NA
Limonene	30	2	8	14	NA
Limonene	30	2	8	18	NA
Limonene	30	2	8	18	NA
Limonene	30	2	10	18	24
Limonene	30	2	10	18	24
Limonene	30	2	10	18	24
Limonene	27	3	0	11	24
Limonene	27	3	0	11	24
Limonene	27	3	0	11	24
Limonene	27	3	0	11	24
Limonene	27	3	0	11	24
Limonene	27	3	0	11	24
Limonene	27	3	0	11	24
Limonene	27	3	0	11	24
Limonene	27	3	0	11	24
Limonene	27	3	0	11	24
Limonene	27	3	0.5	23	30
Limonene	27	3	0.5	23	NA
Limonene	27	3	1	23	NA
Limonene	27	3	1	23	NA
Limonene	27	3	2	17	30
Limonene	27	3	2	17	NA
Limonene	27	3	3	23	NA
Limonene	27	4	0	12	23
Limonene	27	4	0	12	23
Limonene	27	4	0	12	23
Limonene	27	4	0	12	23
Limonene	27	4	0	12	23
Limonene	27	4	0	12	23
Limonene	27	4	0	12	23
Limonene	27	4	0	12	23
Limonene	27	4	0	12	23
Limonene	27	4	0	12	NA
Limonene	27	4	0.1	12	23
Limonene	27	4	0.1	12	23
Limonene	27	4	0.1	12	23
Limonene	27	4	0.1	12	23
Limonene	27	4	0.1	12	23
Limonene	27	4	0.1	12	23
Limonene	27	4	0.1	12	23
Limonene	27	4	0.1	12	23
Limonene	27	4	0.1	12	23
Limonene	27	4	0.1	14	NA
Limonene	27	4	0.25	12	23
Limonene	27	4	0.25	12	23
Limonene	27	4	0.25	12	23
Limonene	27	4	0.25	12	26
Limonene	27	4	0.25	12	26
Limonene	27	4	0.25	12	26
Limonene	27	4	0.25	15	26
Limonene	27	4	0.25	15	26
Limonene	27	4	0.25	15	30
Limonene	27	4	0.25	15	NA
Limonene	27	4	0.5	12	23
Limonene	27	4	0.5	15	23
Limonene	27	4	0.5	15	30
Limonene	27	4	0.5	15	30
Limonene	27	4	0.5	15	30
Limonene	27	4	0.5	15	30
Limonene	27	4	0.5	20	NA
Limonene	27	4	0.5	20	NA
Limonene	27	4	0.5	20	NA
Limonene	27	4	0.5	22	NA
Limonene	27	4	0.75	22	NA
Limonene	27	4	0.75	22	NA
Limonene	27	4	0.75	25	NA
Limonene	27	4	0.75	25	NA
Limonene	27	4	1	22	NA
Limonene	27	4	1	25	NA
Limonene	27	4	2	22	NA
Limonene	27	4	2	25	NA
Limonene	27	4	2	25	NA
Limonene	27	4	2	25	NA
Limonene	27	4	3	22	NA
Limonene	27	4	3	22	NA
Limonene	27	4	3	25	NA
Limonene	27	4	4	22	NA
Limonene	27	4	4	22	NA
Limonene	24	5	0	16	27
Limonene	24	5	0	16	29
Limonene	24	5	0	16	29
Limonene	24	5	0	16	27
Limonene	24	5	0	18	27
Limonene	24	5	0	18	27
Limonene	24	5	0	16	27
Limonene	24	5	0	16	27
Limonene	24	5	0	16	NA
Limonene	24	5	0.1	16	27
Limonene	24	5	0.1	16	27
Limonene	24	5	0.1	16	27
Limonene	24	5	0.1	18	27
Limonene	24	5	0.1	18	27
Limonene	24	5	0.1	19	27
Limonene	24	5	0.1	19	29
Limonene	24	5	0.1	21	29
Limonene	24	5	0.25	21	27
Limonene	24	5	0.25	21	27
Limonene	24	5	0.25	18	27
Limonene	24	5	0.25	18	29
Limonene	24	5	0.25	21	29
Limonene	24	5	0.25	19	29
Limonene	24	5	0.25	21	NA
Limonene	24	5	0.75	18	29
Limonene	24	5	0.75	18	29
Limonene	24	5	0.75	21	29
Limonene	24	5	0.75	21	29
Limonene	24	5	0.75	21	31
Limonene	24	5	0.75	21	31
Limonene	24	5	0.75	21	31
Limonene	24	5	0.75	23	NA
Limonene	24	5	1	23	25
Limonene	24	5	1	23	31
Limonene	24	5	1	23	31
Limonene	24	5	1	21	31
Limonene	24	5	1	21	29
Limonene	24	5	1	21	29
Limonene	24	5	1	21	29
Limonene	24	5	2	21	31
Limonene	24	5	2	21	31
Limonene	24	5	2	21	NA
Limonene	24	5	2	23	NA
Limonene	24	5	2	21	NA
Limonene	24	5	3	25	31
Limonene	24	5	3	25	31
Limonene	24	5	3	21	31
Limonene	24	5	3	21	31
Limonene	24	5	3	23	NA
Limonene	24	5	3	23	NA
Limonene	24	5	4	25	34
Limonene	24	5	4	25	NA
Limonene	24	5	4	25	NA
Limonene	24	5	4	21	31
Limonene	24	5	4	21	31
Limonene	24	5	4	21	31
Limonene	24	5	4	21	31
Limonene	24	5	4	21	31
Limonene	24	5	4	21	31
Limonene	24	5	4	21	35
Limonene	24	5	8	21	NA
Limonene	24	5	8	25	NA
Limonene	24	5	8	25	NA
Limonene	24	5	8	25	NA
Limonene	24	5	8	25	31
Limonene	24	5	8	25	31
Limonene	24	6	0	16	26
Limonene	24	6	0	16	26
Limonene	24	6	0	16	26
Limonene	24	6	0	16	26
Limonene	24	6	0	18	26
Limonene	24	6	0	16	26
Limonene	24	6	0	16	28
Limonene	24	6	0	18	NA
Limonene	24	6	0	16	NA
Limonene	24	6	0	16	29
Limonene	24	6	0.1	16	26
Limonene	24	6	0.1	16	26
Limonene	24	6	0.1	16	26
Limonene	24	6	0.1	16	26
Limonene	24	6	0.1	19	26
Limonene	24	6	0.1	16	26
Limonene	24	6	0.1	16	28
Limonene	24	6	0.1	18	33
Limonene	24	6	0.25	18	26
Limonene	24	6	0.25	18	26
Limonene	24	6	0.25	18	26
Limonene	24	6	0.25	16	26
Limonene	24	6	0.25	16	26
Limonene	24	6	0.25	16	26
Limonene	24	6	0.25	19	28
Limonene	24	6	0.25	19	28
Limonene	24	6	0.5	19	26
Limonene	24	6	0.5	19	26
Limonene	24	6	0.5	19	26
Limonene	24	6	0.5	19	26
Limonene	24	6	0.5	19	26
Limonene	24	6	0.5	21	28
Limonene	24	6	0.5	21	28
Limonene	24	6	0.75	19	26
Limonene	24	6	0.75	18	26
Limonene	24	6	0.75	18	26
Limonene	24	6	0.75	18	26
Limonene	24	6	0.75	18	NA
Limonene	24	6	0.75	18	NA
Limonene	24	6	1	21	26
Limonene	24	6	1	21	26
Limonene	24	6	1	21	26
Limonene	24	6	1	21	26
Limonene	24	6	1	21	26
Limonene	24	6	1	21	NA
Limonene	24	6	1	19	NA
Limonene	24	6	2	19	26
Limonene	24	6	2	19	26
Limonene	24	6	2	21	26
Limonene	24	6	2	21	26
Limonene	24	6	2	21	28
Limonene	24	6	2	21	28
Limonene	24	6	2	21	28
Limonene	24	6	2	21	28
Limonene	24	6	2	21	28
Limonene	24	6	3	24	33
Limonene	24	6	3	22	26
Limonene	24	6	3	21	26
Limonene	24	6	3	21	29
Limonene	24	6	3	18	28
Limonene	24	6	3	21	26
Limonene	24	6	4	21	26
Limonene	24	6	4	21	26
Limonene	24	6	4	21	26
Limonene	24	6	4	21	26
Limonene	24	6	4	21	29
Limonene	24	6	4	21	31
Limonene	24	6	4	21	33
Limonene	24	6	4	21	NA
Limonene	24	6	8	21	NA
Limonene	24	6	8	22	NA
Limonene	24	6	8	24	NA
Linalool	30	1	0	10	20
Linalool	30	1	0	10	20
Linalool	30	1	0	10	20
Linalool	30	1	0	10	20
Linalool	30	1	0	10	20
Linalool	30	1	0	10	20
Linalool	30	1	0	10	20
Linalool	30	1	0	11	21
Linalool	30	1	0	12	21
Linalool	30	1	0.005	9	20
Linalool	30	1	0.005	9	20
Linalool	30	1	0.005	9	20
Linalool	30	1	0.005	10	20
Linalool	30	1	0.005	10	20
Linalool	30	1	0.005	10	20
Linalool	30	1	0.005	10	20
Linalool	30	1	0.005	10	20
Linalool	30	1	0.005	13	20
Linalool	30	1	0.01	9	20
Linalool	30	1	0.01	10	20
Linalool	30	1	0.01	10	20
Linalool	30	1	0.01	10	20
Linalool	30	1	0.01	10	20
Linalool	30	1	0.01	10	20
Linalool	30	1	0.01	13	20
Linalool	30	1	0.01	13	20
Linalool	30	1	0.01	13	20
Linalool	30	1	0.02	9	20
Linalool	30	1	0.02	9	20
Linalool	30	1	0.02	10	20
Linalool	30	1	0.02	10	20
Linalool	30	1	0.02	10	20
Linalool	30	1	0.02	10	20
Linalool	30	1	0.02	10	20
Linalool	30	1	0.02	13	20
Linalool	30	1	0.04	9	18
Linalool	30	1	0.04	9	18
Linalool	30	1	0.04	9	18
Linalool	30	1	0.04	13	18
Linalool	30	1	0.04	13	18
Linalool	30	1	0.04	13	18
Linalool	30	1	0.04	13	18
Linalool	30	1	0.06	9	18
Linalool	30	1	0.06	9	20
Linalool	30	1	0.06	10	20
Linalool	30	1	0.06	10	20
Linalool	30	1	0.06	10	20
Linalool	30	1	0.06	13	20
Linalool	30	1	0.06	10	20
Linalool	30	1	0.06	13	20
Linalool	30	1	0.08	16	20
Linalool	30	1	0.08	10	20
Linalool	30	1	0.08	10	20
Linalool	30	1	0.08	13	20
Linalool	30	1	0.08	13	20
Linalool	30	1	0.08	13	20
Linalool	30	1	0.08	13	NA
Linalool	30	1	0.08	13	NA
Linalool	30	1	0.1	10	NA
Linalool	30	1	0.1	10	NA
Linalool	30	1	0.1	10	NA
Linalool	30	1	0.1	13	18
Linalool	30	1	0.1	13	18
Linalool	30	1	0.1	13	21
Linalool	30	1	0.1	13	NA
Linalool	30	1	0.25	10	21
Linalool	30	1	0.25	10	21
Linalool	30	1	0.25	13	21
Linalool	30	1	0.25	13	21
Linalool	30	1	0.25	13	NA
Linalool	30	1	0.25	17	NA
Linalool	30	1	0.75	13	22
Linalool	30	1	0.75	13	22
Linalool	30	1	0.75	13	NA
Linalool	30	1	0.75	13	NA
Linalool	30	1	0.75	13	NA
Linalool	30	2	0	10	20
Linalool	30	2	0	10	20
Linalool	30	2	0	10	20
Linalool	30	2	0	10	20
Linalool	30	2	0	10	20
Linalool	30	2	0	10	20
Linalool	30	2	0	10	20
Linalool	30	2	0	10	20
Linalool	30	2	0	10	22
Linalool	30	2	0.005	13	21
Linalool	30	2	0.005	13	21
Linalool	30	2	0.005	13	21
Linalool	30	2	0.005	13	21
Linalool	30	2	0.005	13	21
Linalool	30	2	0.005	14	21
Linalool	30	2	0.005	18	23
Linalool	30	2	0.005	18	23
Linalool	30	2	0.005	18	NA
Linalool	30	2	0.01	13	18
Linalool	30	2	0.01	13	18
Linalool	30	2	0.01	13	18
Linalool	30	2	0.01	13	18
Linalool	30	2	0.01	13	18
Linalool	30	2	0.01	13	21
Linalool	30	2	0.01	13	21
Linalool	30	2	0.01	13	NA
Linalool	30	2	0.01	13	NA
Linalool	30	2	0.02	13	18
Linalool	30	2	0.02	13	18
Linalool	30	2	0.02	13	18
Linalool	30	2	0.02	13	18
Linalool	30	2	0.02	13	18
Linalool	30	2	0.02	13	18
Linalool	30	2	0.02	13	21
Linalool	30	2	0.02	13	21
Linalool	30	2	0.02	13	NA
Linalool	30	2	0.02	14	NA
Linalool	30	2	0.04	13	22
Linalool	30	2	0.04	13	22
Linalool	30	2	0.04	13	22
Linalool	30	2	0.04	13	22
Linalool	30	2	0.04	13	22
Linalool	30	2	0.04	13	22
Linalool	30	2	0.04	13	22
Linalool	30	2	0.04	13	22
Linalool	30	2	0.04	13	NA
Linalool	30	2	0.04	13	NA
Linalool	30	2	0.06	13	22
Linalool	30	2	0.06	13	22
Linalool	30	2	0.06	13	22
Linalool	30	2	0.06	13	22
Linalool	30	2	0.06	13	22
Linalool	30	2	0.06	13	22
Linalool	30	2	0.06	13	22
Linalool	30	2	0.06	13	22
Linalool	30	2	0.06	14	22
Linalool	30	2	0.06	14	22
Linalool	30	2	0.08	13	22
Linalool	30	2	0.08	13	22
Linalool	30	2	0.08	13	22
Linalool	30	2	0.08	13	22
Linalool	30	2	0.08	13	22
Linalool	30	2	0.08	13	22
Linalool	30	2	0.08	13	22
Linalool	30	2	0.08	13	22
Linalool	30	2	0.08	13	NA
Linalool	30	2	0.08	14	NA
Linalool	30	2	0.1	13	22
Linalool	30	2	0.1	13	22
Linalool	30	2	0.1	13	22
Linalool	30	2	0.1	13	22
Linalool	30	2	0.1	13	22
Linalool	30	2	0.1	13	22
Linalool	30	2	0.1	14	NA
Linalool	30	2	0.1	14	NA
Linalool	30	2	0.1	18	NA
Linalool	30	2	0.25	13	22
Linalool	30	2	0.25	13	22
Linalool	30	2	0.25	13	22
Linalool	30	2	0.25	13	22
Linalool	30	2	0.25	13	NA
Linalool	30	2	0.25	13	NA
Linalool	30	2	0.25	13	22
Linalool	30	2	0.75	13	22
Linalool	30	2	0.75	13	22
Linalool	30	2	0.75	13	22
Linalool	30	2	0.75	13	NA
Linalool	30	2	0.75	13	NA
Linalool	30	2	0.75	13	NA
Linalool	30	2	0.75	13	NA
Linalool	27	3	0	11	24
Linalool	27	3	0	11	24
Linalool	27	3	0	11	24
Linalool	27	3	0	11	24
Linalool	27	3	0	11	24
Linalool	27	3	0	11	24
Linalool	27	3	0	11	24
Linalool	27	3	0	11	24
Linalool	27	3	0	11	24
Linalool	27	3	0	11	24
Linalool	27	3	0.005	14	21
Linalool	27	3	0.005	14	21
Linalool	27	3	0.005	14	21
Linalool	27	3	0.005	14	21
Linalool	27	3	0.005	14	21
Linalool	27	3	0.005	14	21
Linalool	27	3	0.005	14	21
Linalool	27	3	0.005	14	21
Linalool	27	3	0.005	19	24
Linalool	27	3	0.01	14	21
Linalool	27	3	0.01	14	21
Linalool	27	3	0.01	14	21
Linalool	27	3	0.01	14	21
Linalool	27	3	0.01	14	21
Linalool	27	3	0.01	14	21
Linalool	27	3	0.01	14	21
Linalool	27	3	0.01	14	21
Linalool	27	3	0.01	19	24
Linalool	27	3	0.02	14	21
Linalool	27	3	0.02	14	21
Linalool	27	3	0.02	14	21
Linalool	27	3	0.02	14	21
Linalool	27	3	0.02	14	21
Linalool	27	3	0.02	14	21
Linalool	27	3	0.02	14	21
Linalool	27	3	0.02	19	24
Linalool	27	3	0.04	19	24
Linalool	27	3	0.04	19	24
Linalool	27	3	0.04	14	21
Linalool	27	3	0.04	14	21
Linalool	27	3	0.04	14	21
Linalool	27	3	0.04	14	21
Linalool	27	3	0.04	14	21
Linalool	27	3	0.04	16	21
Linalool	27	3	0.06	19	24
Linalool	27	3	0.06	19	24
Linalool	27	3	0.06	14	21
Linalool	27	3	0.06	14	21
Linalool	27	3	0.06	14	21
Linalool	27	3	0.06	14	21
Linalool	27	3	0.06	14	21
Linalool	27	3	0.06	14	21
Linalool	27	3	0.06	14	21
Linalool	27	3	0.06	14	21
Linalool	27	3	0.08	14	21
Linalool	27	3	0.08	14	21
Linalool	27	3	0.08	14	21
Linalool	27	3	0.08	14	21
Linalool	27	3	0.08	14	21
Linalool	27	3	0.08	14	21
Linalool	27	3	0.08	15	21
Linalool	27	3	0.1	26	33
Linalool	27	3	0.1	20	NA
Linalool	27	3	0.1	14	20
Linalool	27	3	0.1	20	21
Linalool	27	3	0.1	20	21
Linalool	27	3	0.1	20	21
Linalool	27	3	0.1	20	21
Linalool	27	3	0.1	20	26
Linalool	27	3	0.1	20	26
Linalool	27	3	0.25	20	26
Linalool	27	3	0.25	20	26
Linalool	27	3	0.25	20	26
Linalool	27	3	0.25	20	26
Linalool	27	3	0.25	20	NA
Linalool	27	3	0.25	20	NA
Linalool	27	3	0.25	14	21
Linalool	27	3	0.25	21	26
Linalool	27	3	0.75	21	26
Linalool	27	3	0.75	21	33
Linalool	27	3	0.75	26	33
Linalool	27	3	0.75	26	33
Linalool	27	3	0.75	16	21
Linalool	27	4	0	12	23
Linalool	27	4	0	12	23
Linalool	27	4	0	12	23
Linalool	27	4	0	12	23
Linalool	27	4	0	12	23
Linalool	27	4	0	12	23
Linalool	27	4	0	12	23
Linalool	27	4	0	12	23
Linalool	27	4	0	13	23
Linalool	27	4	0	13	23
Linalool	27	4	0.01	12	23
Linalool	27	4	0.01	12	23
Linalool	27	4	0.01	12	23
Linalool	27	4	0.01	12	23
Linalool	27	4	0.01	12	23
Linalool	27	4	0.01	12	23
Linalool	27	4	0.01	12	23
Linalool	27	4	0.01	12	23
Linalool	27	4	0.01	12	23
Linalool	27	4	0.01	12	25
Linalool	27	4	0.02	11	23
Linalool	27	4	0.02	12	23
Linalool	27	4	0.02	17	23
Linalool	27	4	0.02	12	25
Linalool	27	4	0.02	12	23
Linalool	27	4	0.02	12	23
Linalool	27	4	0.02	17	23
Linalool	27	4	0.02	12	23
Linalool	27	4	0.02	13	23
Linalool	27	4	0.02	13	23
Linalool	27	4	0.05	12	23
Linalool	27	4	0.05	12	23
Linalool	27	4	0.05	12	25
Linalool	27	4	0.05	12	23
Linalool	27	4	0.05	13	25
Linalool	27	4	0.05	17	25
Linalool	27	4	0.05	13	25
Linalool	27	4	0.05	13	23
Linalool	27	4	0.05	17	23
Linalool	27	4	0.05	17	NA
Linalool	27	4	0.1	13	23
Linalool	27	4	0.1	13	25
Linalool	27	4	0.1	13	25
Linalool	27	4	0.1	17	25
Linalool	27	4	0.1	17	25
Linalool	27	4	0.1	19	25
Linalool	27	4	0.1	17	23
Linalool	27	4	0.1	19	23
Linalool	27	4	0.1	19	23
Linalool	27	4	0.1	17	NA
Linalool	27	4	0.25	19	25
Linalool	27	4	0.25	19	25
Linalool	27	4	0.25	19	25
Linalool	27	4	0.25	13	22
Linalool	27	4	0.25	19	28
Linalool	27	4	0.25	22	28
Linalool	27	4	0.25	22	28
Linalool	27	4	0.25	22	28
Linalool	27	4	0.25	19	NA
Linalool	27	4	0.25	17	NA
Linalool	27	4	0.5	25	31
Linalool	27	4	0.5	22	25
Linalool	27	4	0.5	25	28
Linalool	27	4	0.5	25	31
Linalool	27	4	0.5	25	31
Linalool	27	4	0.5	25	31
Linalool	27	4	0.5	25	28
Linalool	27	4	0.5	25	28
Linalool	27	4	0.5	31	NA
Linalool	27	4	0.75	22	31
Linalool	27	4	0.75	23	31
Linalool	27	4	0.75	25	33
Linalool	27	4	0.75	23	33
Linalool	27	4	0.75	25	NA
Linalool	27	4	0.75	25	NA
Linalool	27	4	0.75	23	NA
Linalool	27	4	1	17	28
Linalool	27	4	1	22	31
Linalool	27	4	1	22	31
Linalool	27	4	1	23	NA
Linalool	27	4	1	25	NA
Linalool	27	4	1	25	NA
Linalool	27	4	1	25	NA
Linalool	27	4	2.5	27	NA
Linalool	27	4	2.5	25	NA
Linalool	27	4	2.5	25	NA
Linalool	27	4	2.5	25	33
Linalool	24	5	0	18	29
Linalool	24	5	0	18	29
Linalool	24	5	0	18	25
Linalool	24	5	0	16	25
Linalool	24	5	0	16	27
Linalool	24	5	0	16	27
Linalool	24	5	0	18	27
Linalool	24	5	0	18	27
Linalool	24	5	0	21	25
Linalool	24	5	0	21	27
Linalool	24	5	0.01	16	29
Linalool	24	5	0.01	16	29
Linalool	24	5	0.01	16	29
Linalool	24	5	0.01	18	29
Linalool	24	5	0.01	18	29
Linalool	24	5	0.01	18	29
Linalool	24	5	0.01	21	29
Linalool	24	5	0.01	25	29
Linalool	24	5	0.01	25	29
Linalool	24	5	0.02	16	29
Linalool	24	5	0.02	16	29
Linalool	24	5	0.02	18	29
Linalool	24	5	0.02	18	29
Linalool	24	5	0.02	16	29
Linalool	24	5	0.02	16	29
Linalool	24	5	0.02	21	29
Linalool	24	5	0.02	21	29
Linalool	24	5	0.02	21	29
Linalool	24	5	0.02	21	29
Linalool	24	5	0.05	16	25
Linalool	24	5	0.05	18	29
Linalool	24	5	0.05	19	29
Linalool	24	5	0.05	19	29
Linalool	24	5	0.05	18	29
Linalool	24	5	0.05	21	29
Linalool	24	5	0.05	21	29
Linalool	24	5	0.05	21	29
Linalool	24	5	0.05	21	29
Linalool	24	5	0.1	18	29
Linalool	24	5	0.1	18	29
Linalool	24	5	0.1	18	29
Linalool	24	5	0.1	18	29
Linalool	24	5	0.1	18	29
Linalool	24	5	0.1	18	29
Linalool	24	5	0.1	16	29
Linalool	24	5	0.1	21	29
Linalool	24	5	0.1	21	34
Linalool	24	5	0.25	21	25
Linalool	24	5	0.25	21	25
Linalool	24	5	0.25	21	25
Linalool	24	5	0.25	21	25
Linalool	24	5	0.25	21	27
Linalool	24	5	0.25	21	29
Linalool	24	5	0.25	21	29
Linalool	24	5	0.25	21	29
Linalool	24	5	0.25	21	29
Linalool	24	5	0.25	21	29
Linalool	24	5	0.5	21	29
Linalool	24	5	0.5	21	29
Linalool	24	5	0.5	21	29
Linalool	24	5	0.5	21	29
Linalool	24	5	0.5	21	29
Linalool	24	5	0.5	21	29
Linalool	24	5	0.5	21	29
Linalool	24	5	0.5	21	29
Linalool	24	5	0.5	21	27
Linalool	24	5	0.5	21	25
Linalool	24	5	0.75	21	29
Linalool	24	5	0.75	21	29
Linalool	24	5	0.75	21	29
Linalool	24	5	0.75	21	29
Linalool	24	5	0.75	21	29
Linalool	24	5	0.75	21	NA
Linalool	24	5	1	21	29
Linalool	24	5	1	21	29
Linalool	24	5	1	21	29
Linalool	24	5	1	21	29
Linalool	24	5	1	21	29
Linalool	24	5	1	21	29
Linalool	24	5	1	21	29
Linalool	24	5	1	21	NA
Linalool	24	5	2.5	21	31
Linalool	24	5	2.5	21	31
Linalool	24	5	2.5	21	NA
Linalool	24	5	2.5	25	NA
Linalool	24	5	2.5	25	NA
Linalool	24	6	0	16	26
Linalool	24	6	0	16	26
Linalool	24	6	0	16	26
Linalool	24	6	0	16	26
Linalool	24	6	0	16	26
Linalool	24	6	0	16	26
Linalool	24	6	0	16	26
Linalool	24	6	0	16	26
Linalool	24	6	0	16	28
Linalool	24	6	0	18	NA
Linalool	24	6	0.01	16	26
Linalool	24	6	0.01	16	26
Linalool	24	6	0.01	16	26
Linalool	24	6	0.01	16	28
Linalool	24	6	0.01	16	28
Linalool	24	6	0.01	16	28
Linalool	24	6	0.02	16	26
Linalool	24	6	0.02	18	26
Linalool	24	6	0.02	16	28
Linalool	24	6	0.02	18	28
Linalool	24	6	0.02	21	28
Linalool	24	6	0.02	21	28
Linalool	24	6	0.02	18	NA
Linalool	24	6	0.02	21	NA
Linalool	24	6	0.02	21	NA
Linalool	24	6	0.05	19	26
Linalool	24	6	0.05	19	26
Linalool	24	6	0.05	19	28
Linalool	24	6	0.05	19	NA
Linalool	24	6	0.05	21	29
Linalool	24	6	0.05	21	NA
Linalool	24	6	0.1	19	26
Linalool	24	6	0.1	19	26
Linalool	24	6	0.1	19	28
Linalool	24	6	0.1	19	28
Linalool	24	6	0.1	19	28
Linalool	24	6	0.1	19	28
Linalool	24	6	0.1	21	28
Linalool	24	6	0.25	21	28
Linalool	24	6	0.25	21	28
Linalool	24	6	0.25	21	28
Linalool	24	6	0.25	21	26
Linalool	24	6	0.25	21	26
Linalool	24	6	0.25	22	26
Linalool	24	6	0.25	22	28
Linalool	24	6	0.25	22	33
Linalool	24	6	0.25	21	33
Linalool	24	6	0.5	21	26
Linalool	24	6	0.5	21	26
Linalool	24	6	0.5	21	26
Linalool	24	6	0.5	21	28
Linalool	24	6	0.5	21	33
Linalool	24	6	0.5	21	28
Linalool	24	6	0.5	21	31
Linalool	24	6	0.5	22	31
Linalool	24	6	0.5	24	31
Linalool	24	6	0.75	21	28
Linalool	24	6	0.75	21	28
Linalool	24	6	0.75	21	33
Linalool	24	6	0.75	24	33
Linalool	24	6	0.75	24	NA
Linalool	24	6	0.75	21	NA
Linalool	24	6	1	22	33
Linalool	24	6	1	21	33
Linalool	24	6	1	24	33
Linalool	24	6	1	22	33
Linalool	24	6	1	21	33
Linalool	24	6	1	21	33
Linalool	24	6	1	21	33
Linalool	24	6	1	21	33
Linalool	24	6	1	21	28
Cineole	30	1	0	10	20
Cineole	30	1	0	10	20
Cineole	30	1	0	10	20
Cineole	30	1	0	10	20
Cineole	30	1	0	10	20
Cineole	30	1	0	10	20
Cineole	30	1	0	10	20
Cineole	30	1	0	11	20
Cineole	30	1	0.1	9	NA
Cineole	30	1	0.1	9	20
Cineole	30	1	0.1	9	20
Cineole	30	1	0.1	9	20
Cineole	30	1	0.1	9	20
Cineole	30	1	0.1	9	20
Cineole	30	1	0.1	9	20
Cineole	30	1	0.1	10	20
Cineole	30	1	0.1	10	20
Cineole	30	1	0.2	9	NA
Cineole	30	1	0.2	10	20
Cineole	30	1	0.2	10	20
Cineole	30	1	0.2	10	20
Cineole	30	1	0.2	10	20
Cineole	30	1	0.2	10	20
Cineole	30	1	0.2	10	NA
Cineole	30	1	0.2	13	NA
Cineole	30	1	0.2	13	NA
Cineole	30	1	0.2	13	NA
Cineole	30	1	0.4	9	20
Cineole	30	1	0.4	9	20
Cineole	30	1	0.4	9	20
Cineole	30	1	0.4	9	20
Cineole	30	1	0.4	10	20
Cineole	30	1	0.4	10	20
Cineole	30	1	0.4	10	20
Cineole	30	1	0.4	10	20
Cineole	30	1	0.4	11	NA
Cineole	30	1	0.7	13	20
Cineole	30	1	0.7	16	20
Cineole	30	1	1	13	20
Cineole	30	1	1	13	20
Cineole	30	1	1	16	NA
Cineole	30	1	2	16	20
Cineole	30	1	2	16	NA
Cineole	30	1	3	13	16
Cineole	30	1	3	13	NA
Cineole	30	1	3	13	NA
Cineole	30	1	6	10	18
Cineole	30	1	6	10	NA
Cineole	30	1	6	10	NA
Cineole	30	1	6	13	NA
Cineole	30	1	6	13	NA
Cineole	30	1	9	13	NA
Cineole	30	1	9	13	NA
Cineole	30	1	9	13	NA
Cineole	30	2	0	9	18
Cineole	30	2	0	10	20
Cineole	30	2	0	10	20
Cineole	30	2	0	10	20
Cineole	30	2	0	10	20
Cineole	30	2	0	10	20
Cineole	30	2	0	10	20
Cineole	30	2	0	10	20
Cineole	30	2	0	10	20
Cineole	30	2	0	10	NA
Cineole	30	2	0.1	10	19
Cineole	30	2	0.1	10	19
Cineole	30	2	0.1	10	19
Cineole	30	2	0.1	11	19
Cineole	30	2	0.1	11	19
Cineole	30	2	0.1	11	19
Cineole	30	2	0.1	15	19
Cineole	30	2	0.1	15	19
Cineole	30	2	0.1	15	19
Cineole	30	2	0.1	15	NA
Cineole	30	2	0.2	11	19
Cineole	30	2	0.2	11	19
Cineole	30	2	0.2	11	19
Cineole	30	2	0.2	11	20
Cineole	30	2	0.2	11	20
Cineole	30	2	0.2	15	NA
Cineole	30	2	0.4	10	19
Cineole	30	2	0.4	11	19
Cineole	30	2	0.4	11	19
Cineole	30	2	0.4	13	19
Cineole	30	2	0.4	15	19
Cineole	30	2	0.4	15	21
Cineole	30	2	0.4	15	NA
Cineole	30	2	0.4	15	NA
Cineole	30	2	0.4	17	NA
Cineole	30	2	0.7	10	19
Cineole	30	2	0.7	10	19
Cineole	30	2	0.7	11	19
Cineole	30	2	0.7	11	NA
Cineole	30	2	0.7	15	NA
Cineole	30	2	1	11	19
Cineole	30	2	1	11	19
Cineole	30	2	1	11	NA
Cineole	30	2	1	10	NA
Cineole	30	2	1	10	NA
Cineole	30	2	2	15	21
Cineole	30	2	2	15	21
Cineole	30	2	2	15	NA
Cineole	30	2	3	11	NA
Cineole	30	2	3	11	NA
Cineole	30	2	6	10	NA
Cineole	30	2	6	10	NA
Cineole	30	2	6	11	NA
Cineole	30	2	9	11	NA
Cineole	27	3	0	11	24
Cineole	27	3	0	11	24
Cineole	27	3	0	11	24
Cineole	27	3	0	11	24
Cineole	27	3	0	11	24
Cineole	27	3	0	11	24
Cineole	27	3	0	11	24
Cineole	27	3	0	11	24
Cineole	27	3	0	11	24
Cineole	27	3	0	11	24
Cineole	27	3	0.1	14	26
Cineole	27	3	0.1	14	26
Cineole	27	3	0.1	14	21
Cineole	27	3	0.1	20	21
Cineole	27	3	0.1	20	21
Cineole	27	3	0.1	20	21
Cineole	27	3	0.1	20	21
Cineole	27	3	0.1	20	21
Cineole	27	3	0.2	20	21
Cineole	27	3	0.2	20	21
Cineole	27	3	0.2	20	21
Cineole	27	3	0.2	20	21
Cineole	27	3	0.2	20	26
Cineole	27	3	0.2	21	26
Cineole	27	3	0.2	21	26
Cineole	27	3	0.4	20	21
Cineole	27	3	0.4	20	21
Cineole	27	3	0.4	20	21
Cineole	27	3	0.4	20	26
Cineole	27	3	0.4	20	26
Cineole	27	3	0.4	20	NA
Cineole	27	3	0.7	14	21
Cineole	27	3	0.7	14	21
Cineole	27	3	0.7	20	21
Cineole	27	3	0.7	20	26
Cineole	27	3	0.7	20	26
Cineole	27	3	1	20	26
Cineole	27	3	1	20	26
Cineole	27	3	2	20	26
Cineole	27	3	2	20	26
Cineole	27	3	2	26	33
Cineole	27	3	3	20	26
Cineole	27	3	3	26	33
Cineole	27	3	3	26	33
Cineole	27	3	3	26	33
Cineole	27	3	6	20	26
Cineole	27	3	6	20	26
Cineole	27	3	6	20	26
Cineole	27	3	6	20	26
Cineole	27	3	6	20	26
Cineole	27	3	6	20	33
Cineole	27	3	6	26	NA
Cineole	27	3	9	20	26
Cineole	27	3	9	20	26
Cineole	27	3	9	20	26
Cineole	27	3	9	20	26
Cineole	27	3	9	20	26
Cineole	27	3	9	20	26
Cineole	27	3	9	20	26
Cineole	27	3	9	20	26
Cineole	27	4	0	12	23
Cineole	27	4	0	12	23
Cineole	27	4	0	12	23
Cineole	27	4	0	12	23
Cineole	27	4	0	12	23
Cineole	27	4	0	12	23
Cineole	27	4	0	12	23
Cineole	27	4	0	12	23
Cineole	27	4	0	13	23
Cineole	27	4	0	13	23
Cineole	27	4	0.05	12	23
Cineole	27	4	0.05	15	23
Cineole	27	4	0.05	15	23
Cineole	27	4	0.05	15	23
Cineole	27	4	0.05	12	25
Cineole	27	4	0.05	12	23
Cineole	27	4	0.05	12	23
Cineole	27	4	0.05	15	25
Cineole	27	4	0.05	15	25
Cineole	27	4	0.05	15	25
Cineole	27	4	0.1	15	23
Cineole	27	4	0.1	15	23
Cineole	27	4	0.1	15	23
Cineole	27	4	0.1	12	23
Cineole	27	4	0.1	15	23
Cineole	27	4	0.1	15	23
Cineole	27	4	0.1	17	25
Cineole	27	4	0.1	17	25
Cineole	27	4	0.1	17	25
Cineole	27	4	0.1	23	25
Cineole	27	4	0.2	15	25
Cineole	27	4	0.2	15	25
Cineole	27	4	0.2	17	25
Cineole	27	4	0.2	17	27
Cineole	27	4	0.2	17	27
Cineole	27	4	0.2	18	27
Cineole	27	4	0.2	22	25
Cineole	27	4	0.2	17	25
Cineole	27	4	0.2	15	NA
Cineole	27	4	0.2	22	NA
Cineole	27	4	0.4	18	27
Cineole	27	4	0.4	18	27
Cineole	27	4	0.4	18	27
Cineole	27	4	0.4	23	27
Cineole	27	4	0.4	23	27
Cineole	27	4	0.4	23	NA
Cineole	27	4	0.4	18	NA
Cineole	27	4	0.4	18	NA
Cineole	27	4	0.4	18	NA
Cineole	27	4	0.4	18	NA
Cineole	27	4	0.7	18	25
Cineole	27	4	0.7	18	25
Cineole	27	4	0.7	23	27
Cineole	27	4	0.7	23	NA
Cineole	27	4	0.7	23	NA
Cineole	27	4	0.7	18	NA
Cineole	27	4	1	18	27
Cineole	27	4	1	18	27
Cineole	27	4	1	23	27
Cineole	27	4	1	23	27
Cineole	27	4	1	23	27
Cineole	27	4	1	18	NA
Cineole	27	4	1	18	NA
Cineole	27	4	2	23	27
Cineole	27	4	2	23	27
Cineole	27	4	2	23	27
Cineole	27	4	2	27	NA
Cineole	27	4	2	27	NA
Cineole	27	4	4	27	NA
Cineole	27	4	4	23	31
Cineole	27	4	4	23	31
Cineole	27	4	4	27	NA
Cineole	27	4	4	18	27
Cineole	27	4	4	23	27
Cineole	24	5	0	16	29
Cineole	24	5	0	16	25
Cineole	24	5	0	16	27
Cineole	24	5	0	16	27
Cineole	24	5	0	16	27
Cineole	24	5	0	18	29
Cineole	24	5	0	18	29
Cineole	24	5	0	18	29
Cineole	24	5	0	18	27
Cineole	24	5	0	18	25
Cineole	24	5	0.05	16	29
Cineole	24	5	0.05	16	29
Cineole	24	5	0.05	16	29
Cineole	24	5	0.05	16	29
Cineole	24	5	0.05	18	29
Cineole	24	5	0.05	21	NA
Cineole	24	5	0.05	25	NA
Cineole	24	5	0.1	16	29
Cineole	24	5	0.1	16	29
Cineole	24	5	0.1	16	29
Cineole	24	5	0.1	16	29
Cineole	24	5	0.1	15	29
Cineole	24	5	0.1	18	29
Cineole	24	5	0.1	17	29
Cineole	24	5	0.1	22	29
Cineole	24	5	0.1	25	29
Cineole	24	5	0.2	16	31
Cineole	24	5	0.2	16	31
Cineole	24	5	0.2	21	31
Cineole	24	5	0.2	17	29
Cineole	24	5	0.2	21	29
Cineole	24	5	0.4	18	29
Cineole	24	5	0.4	20	29
Cineole	24	5	0.4	16	31
Cineole	24	5	0.4	25	31
Cineole	24	5	0.4	25	29
Cineole	24	5	0.4	25	26
Cineole	24	5	0.4	25	34
Cineole	24	5	0.4	25	34
Cineole	24	5	0.7	25	29
Cineole	24	5	0.7	25	31
Cineole	24	5	0.7	25	31
Cineole	24	5	0.7	31	31
Cineole	24	5	0.7	21	31
Cineole	24	5	0.7	21	31
Cineole	24	5	0.7	21	29
Cineole	24	5	0.7	21	29
Cineole	24	5	0.7	21	34
Cineole	24	5	0.7	21	34
Cineole	24	5	1	21	31
Cineole	24	5	1	21	31
Cineole	24	5	1	21	31
Cineole	24	5	1	21	31
Cineole	24	5	1	25	31
Cineole	24	5	1	31	34
Cineole	24	5	2	21	29
Cineole	24	5	2	21	31
Cineole	24	5	2	21	28
Cineole	24	5	2	21	31
Cineole	24	5	2	21	31
Cineole	24	5	2	21	27
Cineole	24	5	2	21	31
Cineole	24	5	2	22	31
Cineole	24	5	4	21	27
Cineole	24	5	4	21	31
Cineole	24	5	4	21	29
Cineole	24	5	4	21	31
Cineole	24	5	4	21	31
Cineole	24	5	4	21	31
Cineole	24	5	4	21	31
Cineole	24	5	4	21	31
Cineole	24	5	8	21	34
Cineole	24	5	8	21	NA
Cineole	24	5	8	21	NA
Cineole	24	5	8	21	NA
Cineole	24	5	8	25	NA
Cineole	24	5	8	25	NA
Cineole	24	6	0	16	26
Cineole	24	6	0	16	26
Cineole	24	6	0	16	27
Cineole	24	6	0	16	27
Cineole	24	6	0	16	26
Cineole	24	6	0	16	28
Cineole	24	6	0	18	26
Cineole	24	6	0	18	27
Cineole	24	6	0	18	26
Cineole	24	6	0.05	18	26
Cineole	24	6	0.05	16	26
Cineole	24	6	0.05	16	28
Cineole	24	6	0.05	16	26
Cineole	24	6	0.05	16	26
Cineole	24	6	0.05	16	26
Cineole	24	6	0.05	19	28
Cineole	24	6	0.05	18	NA
Cineole	24	6	0.05	19	NA
Cineole	24	6	0.1	19	26
Cineole	24	6	0.1	18	26
Cineole	24	6	0.1	19	26
Cineole	24	6	0.1	19	27
Cineole	24	6	0.1	19	26
Cineole	24	6	0.1	18	26
Cineole	24	6	0.1	18	28
Cineole	24	6	0.1	16	28
Cineole	24	6	0.2	18	28
Cineole	24	6	0.2	16	26
Cineole	24	6	0.2	18	26
Cineole	24	6	0.2	18	26
Cineole	24	6	0.2	19	27
Cineole	24	6	0.2	19	26
Cineole	24	6	0.4	18	26
Cineole	24	6	0.4	18	26
Cineole	24	6	0.4	18	26
Cineole	24	6	0.4	18	28
Cineole	24	6	0.4	26	28
Cineole	24	6	0.4	18	28
Cineole	24	6	0.4	18	NA
Cineole	24	6	0.7	18	26
Cineole	24	6	0.7	22	26
Cineole	24	6	0.7	22	26
Cineole	24	6	0.7	22	28
Cineole	24	6	0.7	22	28
Cineole	24	6	0.7	22	26
Cineole	24	6	0.7	22	26
Cineole	24	6	0.7	22	27
Cineole	24	6	1	19	28
Cineole	24	6	1	19	33
Cineole	24	6	1	22	27
Cineole	24	6	1	22	27
Cineole	24	6	1	22	27
Cineole	24	6	1	22	33
Cineole	24	6	1	24	33
Cineole	24	6	2	20	26
Cineole	24	6	2	22	26
Cineole	24	6	2	22	26
Cineole	24	6	2	18	28
Cineole	24	6	2	22	NA
Cineole	24	6	2	18	31
Cineole	24	6	4	22	26
Cineole	24	6	4	22	26
Cineole	24	6	4	22	28
Cineole	24	6	4	24	31
Cineole	24	6	2.95	20	28
Cineole	24	6	2.95	22	28
Cineole	24	6	2.95	22	NA
BetaCaryophyllene	30	1	0	10	20
BetaCaryophyllene	30	1	0	10	20
BetaCaryophyllene	30	1	0	10	20
BetaCaryophyllene	30	1	0	10	20
BetaCaryophyllene	30	1	0	10	20
BetaCaryophyllene	30	1	0	10	20
BetaCaryophyllene	30	1	0	11	20
BetaCaryophyllene	30	1	0	11	21
BetaCaryophyllene	30	1	0	11	22
BetaCaryophyllene	30	1	0.25	13	22
BetaCaryophyllene	30	1	0.25	13	NA
BetaCaryophyllene	30	1	0.25	13	NA
BetaCaryophyllene	30	1	0.25	13	NA
BetaCaryophyllene	30	1	0.25	14	NA
BetaCaryophyllene	30	1	0.25	18	NA
BetaCaryophyllene	30	1	0.5	13	NA
BetaCaryophyllene	30	1	0.5	13	NA
BetaCaryophyllene	30	1	0.5	16	NA
BetaCaryophyllene	30	1	0.5	16	NA
BetaCaryophyllene	30	1	1	16	23
BetaCaryophyllene	30	1	1	16	NA
BetaCaryophyllene	30	1	1	19	NA
BetaCaryophyllene	30	1	1	19	23
BetaCaryophyllene	30	1	1.5	14	20
BetaCaryophyllene	30	1	1.5	14	20
BetaCaryophyllene	30	1	2.5	16	NA
BetaCaryophyllene	30	2	0	10	20
BetaCaryophyllene	30	2	0	10	20
BetaCaryophyllene	30	2	0	10	20
BetaCaryophyllene	30	2	0	10	20
BetaCaryophyllene	30	2	0	10	21
BetaCaryophyllene	30	2	0	11	21
BetaCaryophyllene	30	2	0	11	21
BetaCaryophyllene	30	2	0	11	21
BetaCaryophyllene	30	2	0	12	21
BetaCaryophyllene	30	2	0.25	13	22
BetaCaryophyllene	30	2	0.25	13	22
BetaCaryophyllene	30	2	0.25	13	22
BetaCaryophyllene	30	2	0.25	13	22
BetaCaryophyllene	30	2	0.25	13	22
BetaCaryophyllene	30	2	0.25	13	22
BetaCaryophyllene	30	2	0.25	13	22
BetaCaryophyllene	30	2	0.5	13	22
BetaCaryophyllene	30	2	0.5	13	22
BetaCaryophyllene	30	2	0.5	13	22
BetaCaryophyllene	30	2	0.5	13	22
BetaCaryophyllene	30	2	1	13	22
BetaCaryophyllene	30	2	1	14	22
BetaCaryophyllene	30	2	1	19	22
BetaCaryophyllene	30	2	1	19	22
BetaCaryophyllene	30	2	1	19	NA
BetaCaryophyllene	30	2	1.5	13	22
BetaCaryophyllene	30	2	1.5	13	22
BetaCaryophyllene	30	2	1.5	13	22
BetaCaryophyllene	30	2	1.5	14	22
BetaCaryophyllene	30	2	1.5	14	NA
BetaCaryophyllene	30	2	1.5	19	NA
BetaCaryophyllene	30	2	1.5	19	NA
BetaCaryophyllene	30	2	2	19	23
BetaCaryophyllene	30	2	2	19	23
BetaCaryophyllene	30	2	2	19	NA
BetaCaryophyllene	30	2	2	19	NA
BetaCaryophyllene	30	2	2	19	NA
BetaCaryophyllene	30	2	2.5	14	22
BetaCaryophyllene	30	2	2.5	19	NA
BetaCaryophyllene	30	2	2.5	22	NA
BetaCaryophyllene	27	3	0	11	24
BetaCaryophyllene	27	3	0	11	24
BetaCaryophyllene	27	3	0	11	24
BetaCaryophyllene	27	3	0	11	24
BetaCaryophyllene	27	3	0	11	24
BetaCaryophyllene	27	3	0	11	24
BetaCaryophyllene	27	3	0	11	24
BetaCaryophyllene	27	3	0	11	24
BetaCaryophyllene	27	3	0	11	24
BetaCaryophyllene	27	3	0	11	24
BetaCaryophyllene	27	3	0.25	17	23
BetaCaryophyllene	27	3	0.25	17	23
BetaCaryophyllene	27	3	0.25	17	23
BetaCaryophyllene	27	3	0.25	17	23
BetaCaryophyllene	27	3	0.25	17	23
BetaCaryophyllene	27	3	0.5	17	23
BetaCaryophyllene	27	3	0.5	17	23
BetaCaryophyllene	27	3	0.5	17	23
BetaCaryophyllene	27	3	0.5	17	23
BetaCaryophyllene	27	3	0.5	17	24
BetaCaryophyllene	27	3	1	23	NA
BetaCaryophyllene	27	3	1	23	NA
BetaCaryophyllene	27	3	1	17	23
BetaCaryophyllene	27	3	1	17	23
BetaCaryophyllene	27	3	1	17	23
BetaCaryophyllene	27	3	1	17	23
BetaCaryophyllene	27	3	1.5	17	23
BetaCaryophyllene	27	3	1.5	17	23
BetaCaryophyllene	27	3	1.5	17	23
BetaCaryophyllene	27	3	1.5	17	23
BetaCaryophyllene	27	3	1.5	23	30
BetaCaryophyllene	27	3	1.5	23	NA
BetaCaryophyllene	27	3	2	17	23
BetaCaryophyllene	27	3	2	17	23
BetaCaryophyllene	27	3	2	17	23
BetaCaryophyllene	27	3	2	17	23
BetaCaryophyllene	27	3	2.5	23	30
BetaCaryophyllene	27	3	2.5	23	30
BetaCaryophyllene	27	3	2.5	23	NA
BetaCaryophyllene	27	3	3	23	30
BetaCaryophyllene	27	3	3	23	30
BetaCaryophyllene	27	3	3	17	23
BetaCaryophyllene	27	3	3	17	23
BetaCaryophyllene	27	3	3	17	23
BetaCaryophyllene	27	3	3	17	23
BetaCaryophyllene	27	3	3	17	23
BetaCaryophyllene	27	3	4	17	23
BetaCaryophyllene	27	3	4	17	23
BetaCaryophyllene	27	3	4	17	23
BetaCaryophyllene	27	3	4	17	23
BetaCaryophyllene	27	3	4	17	23
BetaCaryophyllene	27	3	4	23	30
BetaCaryophyllene	27	3	4	23	30
BetaCaryophyllene	27	4	0	12	23
BetaCaryophyllene	27	4	0	12	23
BetaCaryophyllene	27	4	0	12	23
BetaCaryophyllene	27	4	0	12	23
BetaCaryophyllene	27	4	0	12	23
BetaCaryophyllene	27	4	0	12	23
BetaCaryophyllene	27	4	0	12	23
BetaCaryophyllene	27	4	0	12	23
BetaCaryophyllene	27	4	0	12	23
BetaCaryophyllene	27	4	0	12	23
BetaCaryophyllene	27	4	0.01	12	23
BetaCaryophyllene	27	4	0.01	12	23
BetaCaryophyllene	27	4	0.01	12	23
BetaCaryophyllene	27	4	0.01	12	23
BetaCaryophyllene	27	4	0.01	12	23
BetaCaryophyllene	27	4	0.01	12	23
BetaCaryophyllene	27	4	0.01	12	23
BetaCaryophyllene	27	4	0.01	12	23
BetaCaryophyllene	27	4	0.01	12	25
BetaCaryophyllene	27	4	0.01	14	25
BetaCaryophyllene	27	4	0.05	12	23
BetaCaryophyllene	27	4	0.05	12	23
BetaCaryophyllene	27	4	0.05	12	23
BetaCaryophyllene	27	4	0.05	12	23
BetaCaryophyllene	27	4	0.05	12	23
BetaCaryophyllene	27	4	0.05	12	25
BetaCaryophyllene	27	4	0.05	12	25
BetaCaryophyllene	27	4	0.05	14	25
BetaCaryophyllene	27	4	0.05	14	25
BetaCaryophyllene	27	4	0.05	14	NA
BetaCaryophyllene	27	4	0.1	12	23
BetaCaryophyllene	27	4	0.1	12	23
BetaCaryophyllene	27	4	0.1	12	23
BetaCaryophyllene	27	4	0.1	12	23
BetaCaryophyllene	27	4	0.1	12	25
BetaCaryophyllene	27	4	0.1	14	25
BetaCaryophyllene	27	4	0.1	15	25
BetaCaryophyllene	27	4	0.1	15	NA
BetaCaryophyllene	27	4	0.1	15	NA
BetaCaryophyllene	27	4	0.25	14	23
BetaCaryophyllene	27	4	0.25	15	23
BetaCaryophyllene	27	4	0.25	15	23
BetaCaryophyllene	27	4	0.25	15	NA
BetaCaryophyllene	27	4	0.25	18	NA
BetaCaryophyllene	27	4	0.25	18	NA
BetaCaryophyllene	27	4	0.25	18	NA
BetaCaryophyllene	27	4	0.25	18	NA
BetaCaryophyllene	27	4	0.5	14	25
BetaCaryophyllene	27	4	0.5	14	25
BetaCaryophyllene	27	4	0.5	14	23
BetaCaryophyllene	27	4	0.5	15	25
BetaCaryophyllene	27	4	0.5	15	25
BetaCaryophyllene	27	4	0.5	15	NA
BetaCaryophyllene	27	4	0.5	15	NA
BetaCaryophyllene	27	4	0.5	15	NA
BetaCaryophyllene	27	4	1	18	23
BetaCaryophyllene	27	4	1	18	25
BetaCaryophyllene	27	4	1	18	27
BetaCaryophyllene	27	4	1	18	27
BetaCaryophyllene	27	4	1	18	25
BetaCaryophyllene	27	4	1	25	NA
BetaCaryophyllene	27	4	1.5	15	25
BetaCaryophyllene	27	4	1.5	15	25
BetaCaryophyllene	27	4	1.5	18	25
BetaCaryophyllene	27	4	1.5	18	25
BetaCaryophyllene	27	4	1.5	18	NA
BetaCaryophyllene	27	4	1.5	18	NA
BetaCaryophyllene	27	4	1.5	18	NA
BetaCaryophyllene	27	4	2	15	23
BetaCaryophyllene	27	4	2	15	23
BetaCaryophyllene	27	4	2	15	23
BetaCaryophyllene	27	4	2	15	25
BetaCaryophyllene	27	4	2	22	NA
BetaCaryophyllene	27	4	2	25	NA
BetaCaryophyllene	27	4	2	25	NA
BetaCaryophyllene	27	4	2	25	NA
BetaCaryophyllene	24	5	0	18	25
BetaCaryophyllene	24	5	0	16	29
BetaCaryophyllene	24	5	0	16	29
BetaCaryophyllene	24	5	0	16	29
BetaCaryophyllene	24	5	0	17	27
BetaCaryophyllene	24	5	0	18	27
BetaCaryophyllene	24	5	0	18	27
BetaCaryophyllene	24	5	0	16	27
BetaCaryophyllene	24	5	0.01	21	29
BetaCaryophyllene	24	5	0.01	18	29
BetaCaryophyllene	24	5	0.01	18	29
BetaCaryophyllene	24	5	0.01	21	31
BetaCaryophyllene	24	5	0.01	16	NA
BetaCaryophyllene	24	5	0.01	16	NA
BetaCaryophyllene	24	5	0.05	16	31
BetaCaryophyllene	24	5	0.05	16	31
BetaCaryophyllene	24	5	0.05	16	31
BetaCaryophyllene	24	5	0.05	18	31
BetaCaryophyllene	24	5	0.05	25	31
BetaCaryophyllene	24	5	0.05	25	NA
BetaCaryophyllene	24	5	0.1	21	29
BetaCaryophyllene	24	5	0.1	21	29
BetaCaryophyllene	24	5	0.1	21	29
BetaCaryophyllene	24	5	0.1	21	31
BetaCaryophyllene	24	5	0.1	21	31
BetaCaryophyllene	24	5	0.1	25	31
BetaCaryophyllene	24	5	0.25	21	29
BetaCaryophyllene	24	5	0.25	21	31
BetaCaryophyllene	24	5	0.25	21	31
BetaCaryophyllene	24	5	0.25	21	31
BetaCaryophyllene	24	5	0.25	21	31
BetaCaryophyllene	24	5	0.25	21	31
BetaCaryophyllene	24	5	0.25	21	NA
BetaCaryophyllene	24	5	0.25	21	NA
BetaCaryophyllene	24	5	0.25	21	NA
BetaCaryophyllene	24	5	0.5	21	31
BetaCaryophyllene	24	5	0.5	21	31
BetaCaryophyllene	24	5	0.5	21	31
BetaCaryophyllene	24	5	0.5	21	31
BetaCaryophyllene	24	5	0.5	21	NA
BetaCaryophyllene	24	5	0.5	25	31
BetaCaryophyllene	24	5	0.5	25	NA
BetaCaryophyllene	24	5	1	21	31
BetaCaryophyllene	24	5	1	21	31
BetaCaryophyllene	24	5	1	21	31
BetaCaryophyllene	24	5	1	21	31
BetaCaryophyllene	24	5	1	25	NA
BetaCaryophyllene	24	5	1	25	NA
BetaCaryophyllene	24	5	1	25	NA
BetaCaryophyllene	24	5	1.5	31	NA
BetaCaryophyllene	24	6	0	18	26
BetaCaryophyllene	24	6	0	16	26
BetaCaryophyllene	24	6	0	16	26
BetaCaryophyllene	24	6	0	16	26
BetaCaryophyllene	24	6	0	16	26
BetaCaryophyllene	24	6	0	16	26
BetaCaryophyllene	24	6	0	16	26
BetaCaryophyllene	24	6	0	16	28
BetaCaryophyllene	24	6	0	18	NA
BetaCaryophyllene	24	6	0.01	18	26
BetaCaryophyllene	24	6	0.01	18	26
BetaCaryophyllene	24	6	0.01	18	26
BetaCaryophyllene	24	6	0.01	18	26
BetaCaryophyllene	24	6	0.01	19	28
BetaCaryophyllene	24	6	0.01	21	28
BetaCaryophyllene	24	6	0.01	21	28
BetaCaryophyllene	24	6	0.01	21	NA
BetaCaryophyllene	24	6	0.05	18	26
BetaCaryophyllene	24	6	0.05	18	26
BetaCaryophyllene	24	6	0.05	18	26
BetaCaryophyllene	24	6	0.05	18	28
BetaCaryophyllene	24	6	0.05	18	26
BetaCaryophyllene	24	6	0.05	18	28
	24	6	0.05	19	28
	24	6	0.05	21	28
BetaCaryophyllene	24	6	0.05	19	NA
BetaCaryophyllene	24	6	0.1	18	26
BetaCaryophyllene	24	6	0.1	18	26
BetaCaryophyllene	24	6	0.1	18	28
BetaCaryophyllene	24	6	0.1	18	28
BetaCaryophyllene	24	6	0.1	19	28
BetaCaryophyllene	24	6	0.1	21	28
BetaCaryophyllene	24	6	0.1	21	28
BetaCaryophyllene	24	6	0.1	21	28
BetaCaryophyllene	24	6	0.1	21	NA
BetaCaryophyllene	24	6	0.25	21	26
BetaCaryophyllene	24	6	0.25	21	26
BetaCaryophyllene	24	6	0.25	21	33
BetaCaryophyllene	24	6	0.25	22	33
BetaCaryophyllene	24	6	0.25	21	NA
BetaCaryophyllene	24	6	0.5	18	28
BetaCaryophyllene	24	6	0.5	21	28
BetaCaryophyllene	24	6	0.5	21	28
BetaCaryophyllene	24	6	0.5	21	28
BetaCaryophyllene	24	6	0.5	21	33
BetaCaryophyllene	24	6	0.5	22	33
BetaCaryophyllene	24	6	0.5	22	NA
BetaCaryophyllene	24	6	1	21	28
BetaCaryophyllene	24	6	1	21	28
BetaCaryophyllene	24	6	1	21	33
BetaCaryophyllene	24	6	1	22	33
BetaCaryophyllene	24	6	1	22	33
BetaCaryophyllene	24	6	1	24	33
BetaCaryophyllene	24	6	1	24	33
BetaCaryophyllene	24	6	1	24	33
BetaCaryophyllene	24	6	1.5	21	31
BetaCaryophyllene	24	6	1.5	21	31
BetaCaryophyllene	24	6	1.5	22	33
BetaCaryophyllene	24	6	1.5	24	33
BetaCaryophyllene	24	6	1.5	24	NA
BetaCaryophyllene	24	6	1.5	26	NA
BetaCaryophyllene	24	6	1.5	26	NA
BetaCaryophyllene	24	6	2	21	NA
BetaCaryophyllene	24	6	2	26	33
