# Supplementary material for: Temperature alters the toxicological impacts of plant terpenoids on the polyphagous model herbivore Vanessa cardui
Source: J Chem Ecol. 2023 Sep 11;49(11-12):666–80. doi: 10.1007/s10886-023-01449-8 (PMC10781811; doi:10.1007/s10886-023-01449-8)
Supplement: Supplementary file 3 — Full data on Vanessa cardui adult dry mass. Run represents individual trial runs, and temperature is presented in Celsius. Concentration of each terpene is presented in w/w percentage as prepared at the start of each trial. See full text for methods details. (CSV 29 kb) [file 10886_2023_1449_MOESM3_ESM.csv]

Data S3. Full data on Vanessa cardui post-eclosure dry mass (in grams) for fully-formed adults. Run represents individual trial runs, and temperature is presented in Celsius. Concentration of each terpene is presented in w/w percentage as prepared at the start of each trial. See full text for methods details.
Terpene	Run	Temperature	Concentration (w/w%)	Dry Mass (g)
Limonene	1	30	0.5	0.0603
Limonene	1	30	0.5	0.0521
Limonene	1	30	0.5	0.075
Limonene	1	30	1	0.0599
Limonene	1	30	3	0.0397
Limonene	1	30	0	0.0721
Limonene	1	30	0	0.0893
Limonene	1	30	0	0.0514
Limonene	1	30	0	0.0881
Limonene	1	30	0	0.074
Limonene	1	30	0	0.0569
Limonene	1	30	0	0.081
Limonene	1	30	0	0.0754
Limonene	1	30	0	0.0725
Limonene	2	30	0.5	0.091
Limonene	2	30	0.5	0.0698
Limonene	2	30	0.5	0.0329
Limonene	2	30	0.5	0.0567
Limonene	2	30	0.5	0.0886
Limonene	2	30	1	0.067
Limonene	2	30	1	0.0687
Limonene	2	30	1	0.0622
Limonene	2	30	2	0.0501
Limonene	2	30	2	0.0377
Limonene	2	30	2	0.0553
Limonene	2	30	2	0.0449
Limonene	2	30	3	0.0397
Limonene	2	30	3	0.0599
Limonene	2	30	3	0.0779
Limonene	2	30	3	0.0665
Limonene	2	30	3	0.0523
Limonene	2	30	3	0.0548
Limonene	2	30	4	0.0421
Limonene	2	30	4	0.0534
Limonene	2	30	4	0.0412
Limonene	2	30	4	0.0419
Limonene	2	30	5	0.0352
Limonene	2	30	5	0.034
Limonene	2	30	5	0.0401
Limonene	2	30	5	0.0228
Limonene	2	30	5	0.0527
Limonene	2	30	8	0.036
Limonene	2	30	8	0.0286
Limonene	2	30	8	0.0338
Limonene	2	30	10	0.05
Limonene	2	30	10	0.037
Limonene	2	30	10	0.0448
Limonene	2	30	0	0.0804
Limonene	2	30	0	0.0712
Limonene	2	30	0	0.0637
Limonene	2	30	0	0.0628
Limonene	2	30	0	0.0698
Limonene	2	30	0	0.0888
Limonene	2	30	0	0.0843
Limonene	2	30	0	0.0697
Limonene	2	30	0	0.0473
Limonene	2	30	0	0.0705
Limonene	3	27	0	0.0681
Limonene	3	27	0	0.0707
Limonene	3	27	0	0.0682
Limonene	3	27	0	0.1015
Limonene	3	27	0	0.0768
Limonene	3	27	0	0.0921
Limonene	3	27	0	0.0624
Limonene	3	27	0	0.0944
Limonene	3	27	0	0.099
Limonene	3	27	0	0.0978
Limonene	3	27	0	0.106
Limonene	4	27	0.1	0.0902
Limonene	4	27	0.1	0.0903
Limonene	4	27	0.1	0.0933
Limonene	4	27	0.1	0.0865
Limonene	4	27	0.1	0.0927
Limonene	4	27	0.1	0.0938
Limonene	4	27	0.1	0.0944
Limonene	4	27	0.1	0.0986
Limonene	4	27	0.1	0.01006
Limonene	4	27	0.25	0.0738
Limonene	4	27	0.25	0.0866
Limonene	4	27	0.25	0.1063
Limonene	4	27	0.25	0.1114
Limonene	4	27	0.25	0.0856
Limonene	4	27	0.25	0.0781
Limonene	4	27	0.25	0.0851
Limonene	4	27	0.25	0.0847
Limonene	4	27	0.25	0.0859
Limonene	4	27	0.5	0.048
Limonene	4	27	0.5	0.0929
Limonene	4	27	0.5	0.0972
Limonene	4	27	0.5	0.0734
Limonene	4	27	0	0.0799
Limonene	4	27	0	0.0576
Limonene	4	27	0	0.1041
Limonene	4	27	0	0.1022
Limonene	4	27	0	0.0577
Limonene	4	27	0	0.082
Limonene	4	27	0	0.0911
Limonene	4	27	0	0.0978
Limonene	4	27	0	0.0833
Limonene	5	24	0.1	0.0927
Limonene	5	24	0.1	0.0832
Limonene	5	24	0.1	0.0682
Limonene	5	24	0.1	0.0728
Limonene	5	24	0.1	0.0799
Limonene	5	24	0.1	0.0625
Limonene	5	24	0.1	0.0733
Limonene	5	24	0.1	0.0731
Limonene	5	24	0.25	0.0854
Limonene	5	24	0.25	0.0801
Limonene	5	24	0.25	0.0867
Limonene	5	24	0.25	0.0489
Limonene	5	24	0.25	0.0763
Limonene	5	24	0.25	0.0858
Limonene	5	24	0.75	0.0709
Limonene	5	24	0.75	0.0681
Limonene	5	24	0.75	0.0608
Limonene	5	24	0.75	0.0768
Limonene	5	24	0.75	0.0802
Limonene	5	24	0.75	0.0524
Limonene	5	24	0.75	0.0742
Limonene	5	24	5	0.0749
Limonene	5	24	1	0.0607
Limonene	5	24	1	0.0571
Limonene	5	24	1	0.078
Limonene	5	24	1	0.0763
Limonene	5	24	1	0.073
Limonene	5	24	1	0.0859
Limonene	5	24	2	0.0744
Limonene	5	24	2	0.0808
Limonene	5	24	3	0.0463
Limonene	5	24	3	0.0793
Limonene	5	24	3	0.0375
Limonene	5	24	3	0.0714
Limonene	5	24	4	0.0446
Limonene	5	24	4	0.0405
Limonene	5	24	4	0.0583
Limonene	5	24	4	0.0623
Limonene	5	24	4	0.0459
Limonene	5	24	4	0.0324
Limonene	5	24	4	0.0518
Limonene	5	24	4	0.049
Limonene	5	24	8	0.0465
Limonene	5	24	8	0.0506
Limonene	5	24	0	0.0665
Limonene	5	24	0	0.0601
Limonene	5	24	0	0.081
Limonene	5	24	0	0.0738
Limonene	5	24	0	0.0623
Limonene	5	24	0	0.0547
Limonene	5	24	0	0.0576
Limonene	5	24	0	0.0861
Limonene	6	24	0.1	0.0933
Limonene	6	24	0.1	0.0723
Limonene	6	24	0.1	0.0691
Limonene	6	24	0.1	0.0755
Limonene	6	24	0.1	0.0692
Limonene	6	24	0.1	0.0846
Limonene	6	24	0.1	0.093
Limonene	6	24	0.1	0.101
Limonene	6	24	0.25	0.0841
Limonene	6	24	0.25	0.0844
Limonene	6	24	0.25	0.0974
Limonene	6	24	0.25	0.0852
Limonene	6	24	0.25	0.0858
Limonene	6	24	0.25	0.0651
Limonene	6	24	0.25	0.0962
Limonene	6	24	0.25	0.0808
Limonene	6	24	0.5	0.0774
Limonene	6	24	0.5	0.0739
Limonene	6	24	0.5	0.0628
Limonene	6	24	0.5	0.0972
Limonene	6	24	0.5	0.0846
Limonene	6	24	0.5	0.0982
Limonene	6	24	0.5	0.0862
Limonene	6	24	0.75	0.0942
Limonene	6	24	0.75	0.0786
Limonene	6	24	0.75	0.0601
Limonene	6	24	0.75	0.0908
Limonene	6	24	1	0.0699
Limonene	6	24	1	0.0736
Limonene	6	24	1	0.083
Limonene	6	24	1	0.0653
Limonene	6	24	1	0.0701
Limonene	6	24	2	0.0672
Limonene	6	24	2	0.0879
Limonene	6	24	2	0.0809
Limonene	6	24	2	0.0582
Limonene	6	24	2	0.0727
Limonene	6	24	2	0.0706
Limonene	6	24	2	0.0448
Limonene	6	24	2	0.0871
Limonene	6	24	2	0.1062
Limonene	6	24	3	0.0988
Limonene	6	24	3	0.0796
Limonene	6	24	3	0.0938
Limonene	6	24	3	0.0654
Limonene	6	24	3	0.0297
Limonene	6	24	3	0.0744
Limonene	6	24	4	0.0518
Limonene	6	24	4	0.0485
Limonene	6	24	4	0.0549
Limonene	6	24	4	0.037
Limonene	6	24	4	0.0554
Limonene	6	24	4	0.05
Limonene	6	24	4	0.0423
Limonene	6	24	0	0.0976
Limonene	6	24	0	0.0792
Limonene	6	24	0	0.0826
Limonene	6	24	0	0.0791
Limonene	6	24	0	0.0758
Limonene	6	24	0	0.0664
Limonene	6	24	0	0.1067
Limonene	6	24	0	0.0523
Beta-C	1	30	0.25	0.052
Beta-C	1	30	1	0.0494
Beta-C	1	30	1	0.0472
Beta-C	1	30	1.5	0.055
Beta-C	1	30	1.5	0.0519
Beta-C	1	30	0	0.0914
Beta-C	1	30	0	0.0689
Beta-C	1	30	0	0.0611
Beta-C	1	30	0	0.0739
Beta-C	1	30	0	0.0618
Beta-C	1	30	0	0.0782
Beta-C	1	30	0	0.0548
Beta-C	1	30	0	0.0691
Beta-C	1	30	0	0.0684
Beta-C	2	30	0.25	0.0702
Beta-C	2	30	0.25	0.0737
Beta-C	2	30	0.25	0.0784
Beta-C	2	30	0.25	0.0518
Beta-C	2	30	0.25	0.0411
Beta-C	2	30	0.25	0.0631
Beta-C	2	30	0.25	0.0765
Beta-C	2	30	0.5	0.0836
Beta-C	2	30	0.5	0.0579
Beta-C	2	30	0.5	0.0959
Beta-C	2	30	0.5	0.071
Beta-C	2	30	1	0.0435
Beta-C	2	30	1	0.0681
Beta-C	2	30	1	0.0588
Beta-C	2	30	1	0.0737
Beta-C	2	30	1.5	0.0608
Beta-C	2	30	1.5	0.0537
Beta-C	2	30	1.5	0.0711
Beta-C	2	30	1.5	0.0584
Beta-C	2	30	2	0.0354
Beta-C	2	30	2	0.1003
Beta-C	2	30	2.5	0.0551
Beta-C	2	30	0	0.0667
Beta-C	2	30	0	0.0948
Beta-C	2	30	0	0.0645
Beta-C	2	30	0	0.0788
Beta-C	2	30	0	0.0643
Beta-C	2	30	0	0.0556
Beta-C	2	30	0	0.0833
Beta-C	2	30	0	0.0634
Beta-C	2	30	0	0.0658
Beta-C	3	27	0.25	0.039
Beta-C	3	27	0.25	0.0444
Beta-C	3	27	0.25	0.0773
Beta-C	3	27	0.25	0.0606
Beta-C	3	27	0.25	0.0626
Beta-C	3	27	0.25	0.0657
Beta-C	3	27	0.5	0.0564
Beta-C	3	27	0.5	0.0448
Beta-C	3	27	0.5	0.0474
Beta-C	3	27	0.5	0.0794
Beta-C	3	27	0.5	0.0682
Beta-C	3	27	1	0.04
Beta-C	3	27	1	0.0423
Beta-C	3	27	1	0.039
Beta-C	3	27	1	0.0704
Beta-C	3	27	1.5	0.0497
Beta-C	3	27	1.5	0.047
Beta-C	3	27	1.5	0.0548
Beta-C	3	27	1.5	0.0532
Beta-C	3	27	2	0.0482
Beta-C	3	27	2	0.0334
Beta-C	3	27	2	0.0296
Beta-C	3	27	2	0.0326
Beta-C	3	27	2.5	0.0894
Beta-C	3	27	2.5	0.0315
Beta-C	3	27	3	0.0497
Beta-C	3	27	3	0.0486
Beta-C	3	27	3	0.0443
Beta-C	3	27	3	0.0558
Beta-C	3	27	3	0.0335
Beta-C	3	27	3	0.0891
Beta-C	3	27	3	0.0612
Beta-C	3	27	3	0.0586
Beta-C	3	27	4	0.0484
Beta-C	3	27	4	0.0314
Beta-C	3	27	4	0.0912
Beta-C	3	27	4	0.0798
Beta-C	3	27	4	0.0522
Beta-C	3	27	4	0.0508
Beta-C	3	27	4	0.0658
Beta-C	3	27	0	0.0769
Beta-C	3	27	0	0.056
Beta-C	3	27	0	0.0727
Beta-C	3	27	0	0.0583
Beta-C	3	27	0	0.0592
Beta-C	3	27	0	0.0718
Beta-C	3	27	0	0.0553
Beta-C	3	27	0	0.0627
Beta-C	3	27	0	0.0744
Beta-C	3	27	0	0.0535
Beta-C	4	27	0.01	0.0571
Beta-C	4	27	0.01	0.062
Beta-C	4	27	0.01	0.0615
Beta-C	4	27	0.01	0.0626
Beta-C	4	27	0.01	0.0604
Beta-C	4	27	0.01	0.0693
Beta-C	4	27	0.01	0.0752
Beta-C	4	27	0.01	0.061
Beta-C	4	27	0.01	0.0885
Beta-C	4	27	0.01	0.0643
Beta-C	4	27	0.05	0.0848
Beta-C	4	27	0.05	0.0552
Beta-C	4	27	0.05	0.0667
Beta-C	4	27	0.05	0.0563
Beta-C	4	27	0.05	0.0806
Beta-C	4	27	0.05	0.0617
Beta-C	4	27	0.05	0.0729
Beta-C	4	27	0.05	0.0586
Beta-C	4	27	0.05	0.0616
Beta-C	4	27	0.1	0.0805
Beta-C	4	27	0.1	0.0595
Beta-C	4	27	0.1	0.093
Beta-C	4	27	0.1	0.0891
Beta-C	4	27	0.1	0.0582
Beta-C	4	27	0.1	0.0661
Beta-C	4	27	0.1	0.0555
Beta-C	4	27	0.25	0.0731
Beta-C	4	27	0.25	0.0726
Beta-C	4	27	0.25	0.0831
Beta-C	4	27	0.5	0.0921
Beta-C	4	27	0.5	0.0778
Beta-C	4	27	0.5	0.0413
Beta-C	4	27	0.5	0.0941
Beta-C	4	27	0.5	0.076
Beta-C	4	27	1	0.0588
Beta-C	4	27	1	0.039
Beta-C	4	27	1	0.0491
Beta-C	4	27	1	0.0444
Beta-C	4	27	1	0.0412
Beta-C	4	27	1.5	0.0399
Beta-C	4	27	1.5	0.0421
Beta-C	4	27	1.5	0.0495
Beta-C	4	27	1.5	0.0408
Beta-C	4	27	1.5	0.0346
Beta-C	4	27	2	0.0667
Beta-C	4	27	2	0.0677
Beta-C	4	27	2	0.0428
Beta-C	4	27	2	0.0462
Beta-C	4	27	2	0.0841
Beta-C	4	27	5	0.0877
Beta-C	4	27	0	0.1142
Beta-C	4	27	0	0.1025
Beta-C	4	27	0	0.1047
Beta-C	4	27	0	0.0705
Beta-C	4	27	0	0.0638
Beta-C	4	27	0	0.0784
Beta-C	4	27	0	0.0918
Beta-C	4	27	0	0.078
Beta-C	4	27	0	0.0977
Beta-C	4	27	0	0.0796
Beta-C	5	24	0.01	0.0696
Beta-C	5	24	0.01	0.0713
Beta-C	5	24	0.01	0.0701
Beta-C	5	24	0.01	0.0659
Beta-C	5	24	0.05	0.0442
Beta-C	5	24	0.05	0.063
Beta-C	5	24	0.05	0.115
Beta-C	5	24	0.05	0.0707
Beta-C	5	24	0.05	0.1103
Beta-C	5	24	0.1	0.0643
Beta-C	5	24	0.1	0.0511
Beta-C	5	24	0.1	0.1083
Beta-C	5	24	0.1	0.0783
Beta-C	5	24	0.1	0.0775
Beta-C	5	24	0.1	0.0814
Beta-C	5	24	0.25	0.0839
Beta-C	5	24	0.25	0.082
Beta-C	5	24	0.25	0.0612
Beta-C	5	24	0.25	0.0739
Beta-C	5	24	0.25	0.0657
Beta-C	5	24	0.25	0.0636
Beta-C	5	24	0.5	0.0817
Beta-C	5	24	0.5	0.0708
Beta-C	5	24	0.5	0.0657
Beta-C	5	24	0.5	0.061
Beta-C	5	24	0.5	0.0508
Beta-C	5	24	1	0.0647
Beta-C	5	24	1	0.0689
Beta-C	5	24	1	0.0576
Beta-C	5	24	0	0.0515
Beta-C	5	24	0	0.0904
Beta-C	5	24	0	0.0696
Beta-C	5	24	0	0.0769
Beta-C	5	24	0	0.0832
Beta-C	5	24	0	0.0694
Beta-C	5	24	0	0.0761
Beta-C	5	24	0	0.0722
Beta-C	6	24	0.01	0.0994
Beta-C	6	24	0.01	0.0739
Beta-C	6	24	0.01	0.0976
Beta-C	6	24	0.01	0.1014
Beta-C	6	24	0.01	0.0875
Beta-C	6	24	0.01	0.098
Beta-C	6	24	0.05	0.0888
Beta-C	6	24	0.05	0.1051
Beta-C	6	24	0.05	0.048
Beta-C	6	24	0.05	0.0776
Beta-C	6	24	0.05	0.0762
Beta-C	6	24	0.05	0.0819
Beta-C	6	24	0.05	0.0759
Beta-C	6	24	0.05	0.1117
Beta-C	6	24	0.1	0.0928
Beta-C	6	24	0.1	0.0924
Beta-C	6	24	0.1	0.0885
Beta-C	6	24	0.1	0.0542
Beta-C	6	24	0.1	0.0729
Beta-C	6	24	0.1	0.0357
Beta-C	6	24	0.1	0.0828
Beta-C	6	24	0.1	0.0687
Beta-C	6	24	0.25	0.0872
Beta-C	6	24	0.25	0.0729
Beta-C	6	24	0.25	0.0752
Beta-C	6	24	0.25	0.0689
Beta-C	6	24	0.5	0.0901
Beta-C	6	24	0.5	0.1044
Beta-C	6	24	0.5	0.0932
Beta-C	6	24	0.5	0.104
Beta-C	6	24	0.5	0.0667
Beta-C	6	24	0.5	0.0882
Beta-C	6	24	1	0.0352
Beta-C	6	24	1	0.0713
Beta-C	6	24	1	0.0531
Beta-C	6	24	1	0.0483
Beta-C	6	24	1	0.0746
Beta-C	6	24	1	0.0619
Beta-C	6	24	1	0.0402
Beta-C	6	24	1	0.0344
Beta-C	6	24	1.5	0.0611
Beta-C	6	24	1.5	0.0649
Beta-C	6	24	1.5	0.0888
Beta-C	6	24	1.5	0.0729
Beta-C	6	24	2	0.0932
Beta-C	6	24	0	0.0865
Beta-C	6	24	0	0.0852
Beta-C	6	24	0	0.0765
Beta-C	6	24	0	0.0744
Beta-C	6	24	0	0.0664
Beta-C	6	24	0	0.0938
Beta-C	6	24	0	0.0892
Beta-C	6	24	0	0.0608
Linalool	1	30	0.005	0.0692
Linalool	1	30	0.005	0.062
Linalool	1	30	0.005	0.0833
Linalool	1	30	0.005	0.0566
Linalool	1	30	0.005	0.0712
Linalool	1	30	0.005	0.0678
Linalool	1	30	0.005	0.1023
Linalool	1	30	0.005	0.087
Linalool	1	30	0.005	0.0877
Linalool	1	30	0.01	0.0556
Linalool	1	30	0.01	0.0715
Linalool	1	30	0.01	0.0621
Linalool	1	30	0.01	0.0699
Linalool	1	30	0.01	0.0881
Linalool	1	30	0.01	0.0524
Linalool	1	30	0.01	0.0605
Linalool	1	30	0.01	0.0794
Linalool	1	30	0.01	0.057
Linalool	1	30	0.02	0.057
Linalool	1	30	0.02	0.0567
Linalool	1	30	0.02	0.0839
Linalool	1	30	0.02	0.1093
Linalool	1	30	0.02	0.0614
Linalool	1	30	0.02	0.0712
Linalool	1	30	0.02	0.0581
Linalool	1	30	0.02	0.0752
Linalool	1	30	0.02	0.0926
Linalool	1	30	0.02	0.0743
Linalool	1	30	0.04	0.0773
Linalool	1	30	0.04	0.0699
Linalool	1	30	0.04	0.0699
Linalool	1	30	0.04	0.079
Linalool	1	30	0.04	0.0808
Linalool	1	30	0.04	0.0844
Linalool	1	30	0.04	0.1103
Linalool	1	30	0.06	0.077
Linalool	1	30	0.06	0.074
Linalool	1	30	0.06	0.0724
Linalool	1	30	0.06	0.05
Linalool	1	30	0.06	0.0754
Linalool	1	30	0.06	0.0725
Linalool	1	30	0.06	0.075
Linalool	1	30	0.06	0.0603
Linalool	1	30	0.08	0.1055
Linalool	1	30	0.08	0.0707
Linalool	1	30	0.08	0.0622
Linalool	1	30	0.08	0.0845
Linalool	1	30	0.08	0.0556
Linalool	1	30	0.08	0.0746
Linalool	1	30	0.08	0.0633
Linalool	1	30	0.08	0.0695
Linalool	1	30	0.1	0.0644
Linalool	1	30	0.1	0.0587
Linalool	1	30	0.1	0.0655
Linalool	1	30	0.1	0.0697
Linalool	1	30	0.25	0.0839
Linalool	1	30	0.25	0.0653
Linalool	1	30	0.25	0.0638
Linalool	1	30	0.25	0.0779
Linalool	1	30	0.75	0.0746
Linalool	1	30	0.75	0.0796
Linalool	1	30	0	0.0629
Linalool	1	30	0	0.0577
Linalool	1	30	0	0.054
Linalool	1	30	0	0.0665
Linalool	1	30	0	0.0689
Linalool	1	30	0	0.0608
Linalool	1	30	0	0.0664
Linalool	1	30	0	0.0587
Linalool	1	30	0	0.0724
Linalool	2	30	0.005	0.0599
Linalool	2	30	0.005	0.0839
Linalool	2	30	0.005	0.0821
Linalool	2	30	0.005	0.0739
Linalool	2	30	0.005	0.0784
Linalool	2	30	0.005	0.065
Linalool	2	30	0.005	0.0792
Linalool	2	30	0.005	0.0684
Linalool	2	30	0.01	0.0763
Linalool	2	30	0.01	0.0843
Linalool	2	30	0.01	0.0932
Linalool	2	30	0.01	0.1027
Linalool	2	30	0.01	0.0938
Linalool	2	30	0.01	0.104
Linalool	2	30	0.01	0.1033
Linalool	2	30	0.02	0.0928
Linalool	2	30	0.02	0.0811
Linalool	2	30	0.02	0.1012
Linalool	2	30	0.02	0.0832
Linalool	2	30	0.02	0.0856
Linalool	2	30	0.02	0.085
Linalool	2	30	0.02	0.0861
Linalool	2	30	0.02	0.0871
Linalool	2	30	0.04	0.0704
Linalool	2	30	0.04	0.0964
Linalool	2	30	0.04	0.0914
Linalool	2	30	0.04	0.097
Linalool	2	30	0.04	0.0876
Linalool	2	30	0.04	0.094
Linalool	2	30	0.04	0.0916
Linalool	2	30	0.04	0.0991
Linalool	2	30	0.06	0.0823
Linalool	2	30	0.06	0.0635
Linalool	2	30	0.06	0.0963
Linalool	2	30	0.06	0.0775
Linalool	2	30	0.06	0.0648
Linalool	2	30	0.06	0.0853
Linalool	2	30	0.06	0.0887
Linalool	2	30	0.06	0.0767
Linalool	2	30	0.08	0.0807
Linalool	2	30	0.08	0.0703
Linalool	2	30	0.08	0.0807
Linalool	2	30	0.08	0.0442
Linalool	2	30	0.08	0.0711
Linalool	2	30	0.08	0.0745
Linalool	2	30	0.08	0.0788
Linalool	2	30	0.08	0.0849
Linalool	2	30	0.1	0.0947
Linalool	2	30	0.1	0.105
Linalool	2	30	0.1	0.0912
Linalool	2	30	0.1	0.058
Linalool	2	30	0.1	0.0864
Linalool	2	30	0.1	0.0929
Linalool	2	30	0.25	0.0788
Linalool	2	30	0.25	0.0455
Linalool	2	30	0.25	0.0999
Linalool	2	30	0.25	0.0692
Linalool	2	30	0.75	0.0716
Linalool	2	30	0.75	0.0641
Linalool	2	30	0.75	0.0719
Linalool	2	30	0	0.0815
Linalool	2	30	0	0.0965
Linalool	2	30	0	0.0927
Linalool	2	30	0	0.0815
Linalool	2	30	0	0.0899
Linalool	2	30	0	0.0835
Linalool	2	30	0	0.0653
Linalool	2	30	0	0.0606
Linalool	2	30	0	0.0588
Linalool	3	27	0.005	0.0853
Linalool	3	27	0.005	0.0838
Linalool	3	27	0.005	0.0779
Linalool	3	27	0.005	0.0871
Linalool	3	27	0.005	0.0782
Linalool	3	27	0.005	0.0971
Linalool	3	27	0.005	0.0686
Linalool	3	27	0.005	0.0718
Linalool	3	27	0.005	0.0744
Linalool	3	27	0.01	0.0872
Linalool	3	27	0.01	0.0711
Linalool	3	27	0.01	0.082
Linalool	3	27	0.01	0.0902
Linalool	3	27	0.01	0.0991
Linalool	3	27	0.01	0.0929
Linalool	3	27	0.01	0.0777
Linalool	3	27	0.01	0.0826
Linalool	3	27	0.02	0.0569
Linalool	3	27	0.02	0.0904
Linalool	3	27	0.02	0.0961
Linalool	3	27	0.02	0.0893
Linalool	3	27	0.02	0.0788
Linalool	3	27	0.02	0.0691
Linalool	3	27	0.02	0.093
Linalool	3	27	0.04	0.0774
Linalool	3	27	0.04	0.0789
Linalool	3	27	0.04	0.0944
Linalool	3	27	0.04	0.1014
Linalool	3	27	0.04	0.0905
Linalool	3	27	0.04	0.0893
Linalool	3	27	0.04	0.0725
Linalool	3	27	0.04	0.101
Linalool	3	27	0.06	0.0765
Linalool	3	27	0.06	0.0954
Linalool	3	27	0.06	0.0816
Linalool	3	27	0.06	0.0926
Linalool	3	27	0.06	0.1016
Linalool	3	27	0.06	0.0952
Linalool	3	27	0.06	0.0809
Linalool	3	27	0.06	0.0939
Linalool	3	27	0.06	0.0703
Linalool	3	27	0.06	0.0689
Linalool	3	27	0.08	0.0829
Linalool	3	27	0.08	0.081
Linalool	3	27	0.08	0.0762
Linalool	3	27	0.08	0.0873
Linalool	3	27	0.08	0.0733
Linalool	3	27	0.08	0.0681
Linalool	3	27	0.08	0.0763
Linalool	3	27	0.1	0.101
Linalool	3	27	0.1	0.0731
Linalool	3	27	0.1	0.089
Linalool	3	27	0.1	0.0889
Linalool	3	27	0.1	0.0707
Linalool	3	27	0.1	0.0963
Linalool	3	27	0.1	0.0898
Linalool	3	27	0.1	0.0684
Linalool	3	27	0.25	0.0776
Linalool	3	27	0.25	0.0861
Linalool	3	27	0.25	0.0536
Linalool	3	27	0.25	0.0743
Linalool	3	27	0.25	0.0563
Linalool	3	27	0.25	0.0901
Linalool	3	27	0.25	0.0628
Linalool	3	27	0.25	0.0814
Linalool	3	27	0.25	0.0699
Linalool	3	27	0.75	0.0957
Linalool	3	27	0.75	0.0778
Linalool	3	27	0.75	0.0979
Linalool	3	27	0.75	0.0406
Linalool	3	27	0.75	0.0685
Linalool	3	27	0	0.0904
Linalool	3	27	0	0.0397
Linalool	3	27	0	0.0949
Linalool	3	27	0	0.117
Linalool	3	27	0	0.1239
Linalool	3	27	0	0.0328
Linalool	3	27	0	0.0702
Linalool	3	27	0	0.0845
Linalool	3	27	0	0.0919
Linalool	3	27	0	0.0843
Linalool	4	27	0.01	0.0878
Linalool	4	27	0.01	0.0947
Linalool	4	27	0.01	0.1026
Linalool	4	27	0.01	0.0887
Linalool	4	27	0.01	0.0818
Linalool	4	27	0.01	0.0854
Linalool	4	27	0.01	0.1181
Linalool	4	27	0.01	0.0913
Linalool	4	27	0.01	0.0887
Linalool	4	27	0.01	0.1034
Linalool	4	27	0.02	0.0761
Linalool	4	27	0.02	0.0682
Linalool	4	27	0.02	0.0585
Linalool	4	27	0.02	0.1081
Linalool	4	27	0.02	0.0895
Linalool	4	27	0.02	0.0885
Linalool	4	27	0.02	0.0954
Linalool	4	27	0.02	0.0661
Linalool	4	27	0.02	0.0709
Linalool	4	27	0.02	0.0674
Linalool	4	27	0.05	0.1022
Linalool	4	27	0.05	0.1179
Linalool	4	27	0.05	0.1034
Linalool	4	27	0.05	0.079
Linalool	4	27	0.05	0.1014
Linalool	4	27	0.05	0.0931
Linalool	4	27	0.05	0.0797
Linalool	4	27	0.05	0.0988
Linalool	4	27	0.05	0.0826
Linalool	4	27	0.1	0.0672
Linalool	4	27	0.1	0.0836
Linalool	4	27	0.1	0.0864
Linalool	4	27	0.1	0.0691
Linalool	4	27	0.1	0.0782
Linalool	4	27	0.1	0.0746
Linalool	4	27	0.1	0.061
Linalool	4	27	0.1	0.0678
Linalool	4	27	0.1	0.0809
Linalool	4	27	0.25	0.1048
Linalool	4	27	0.25	0.0987
Linalool	4	27	0.25	0.0822
Linalool	4	27	0.25	0.0896
Linalool	4	27	0.25	0.073
Linalool	4	27	0.25	0.0776
Linalool	4	27	0.25	0.0871
Linalool	4	27	0.25	0.0794
Linalool	4	27	0.5	0.0795
Linalool	4	27	0.5	0.1096
Linalool	4	27	0.5	0.0879
Linalool	4	27	0.5	0.061
Linalool	4	27	0.5	0.08
Linalool	4	27	0.5	0.0862
Linalool	4	27	0.5	0.0641
Linalool	4	27	0.5	0.082
Linalool	4	27	0.75	0.0851
Linalool	4	27	0.75	0.0671
Linalool	4	27	0.75	0.0695
Linalool	4	27	0.75	0.0628
Linalool	4	27	1	0.0816
Linalool	4	27	1	0.0848
Linalool	4	27	1	0.0671
Linalool	4	27	2.5	0.0741
Linalool	4	27	0	0.0974
Linalool	4	27	0	0.1188
Linalool	4	27	0	0.1
Linalool	4	27	0	0.0699
Linalool	4	27	0	0.1013
Linalool	4	27	0	0.0697
Linalool	4	27	0	0.068
Linalool	4	27	0	0.1036
Linalool	4	27	0	0.0817
Linalool	5	24	0.01	0.0787
Linalool	5	24	0.01	0.0674
Linalool	5	24	0.01	0.0687
Linalool	5	24	0.01	0.0541
Linalool	5	24	0.01	0.0621
Linalool	5	24	0.01	0.0672
Linalool	5	24	0.01	0.0576
Linalool	5	24	0.01	0.0685
Linalool	5	24	0.01	0.0724
Linalool	5	24	0.02	0.0931
Linalool	5	24	0.02	0.0724
Linalool	5	24	0.02	0.0412
Linalool	5	24	0.02	0.0783
Linalool	5	24	0.02	0.0808
Linalool	5	24	0.02	0.0803
Linalool	5	24	0.02	0.0546
Linalool	5	24	0.02	0.0387
Linalool	5	24	0.02	0.605
Linalool	5	24	0.02	0.0535
Linalool	5	24	0.05	0.0603
Linalool	5	24	0.05	0.084
Linalool	5	24	0.05	0.0683
Linalool	5	24	0.05	0.0819
Linalool	5	24	0.05	0.0733
Linalool	5	24	0.05	0.0795
Linalool	5	24	0.05	0.747
Linalool	5	24	0.05	0.0772
Linalool	5	24	0.05	0.0431
Linalool	5	24	0.1	0.0695
Linalool	5	24	0.1	0.0699
Linalool	5	24	0.1	0.0694
Linalool	5	24	0.1	0.0643
Linalool	5	24	0.1	0.0695
Linalool	5	24	0.1	0.1009
Linalool	5	24	0.1	0.0709
Linalool	5	24	0.1	0.074
Linalool	5	24	0.1	0.0886
Linalool	5	24	0.25	0.0619
Linalool	5	24	0.25	0.065
Linalool	5	24	0.25	0.0614
Linalool	5	24	0.25	0.0713
Linalool	5	24	0.25	0.0797
Linalool	5	24	0.25	0.081
Linalool	5	24	0.25	0.0715
Linalool	5	24	0.25	0.0677
Linalool	5	24	0.25	0.0716
Linalool	5	24	0.25	0.0618
Linalool	5	24	0.5	0.0855
Linalool	5	24	0.5	0.0694
Linalool	5	24	0.5	0.068
Linalool	5	24	0.5	0.0693
Linalool	5	24	0.5	0.0664
Linalool	5	24	0.5	0.0582
Linalool	5	24	0.5	0.0959
Linalool	5	24	0.5	0.0644
Linalool	5	24	0.5	0.0808
Linalool	5	24	0.5	0.1182
Linalool	5	24	0.75	0.048
Linalool	5	24	0.75	0.0633
Linalool	5	24	0.75	0.069
Linalool	5	24	0.75	0.0611
Linalool	5	24	0.75	0.0637
Linalool	5	24	1	0.0744
Linalool	5	24	1	0.0846
Linalool	5	24	1	0.0647
Linalool	5	24	1	0.0598
Linalool	5	24	1	0.0722
Linalool	5	24	1	0.0736
Linalool	5	24	1	0.0376
Linalool	5	24	2.5	0.0553
Linalool	5	24	2.5	0.092
Linalool	5	24	0	0.0606
Linalool	5	24	0	0.1119
Linalool	5	24	0	0.0671
Linalool	5	24	0	0.0648
Linalool	5	24	0	0.0498
Linalool	5	24	0	0.0433
Linalool	5	24	0	0.0788
Linalool	5	24	0	0.0667
Linalool	5	24	0	0.0712
Linalool	5	24	0	0.0697
Linalool	6	24	0.01	0.0816
Linalool	6	24	0.01	0.0867
Linalool	6	24	0.01	0.0786
Linalool	6	24	0.01	0.057
Linalool	6	24	0.01	0.0642
Linalool	6	24	0.01	0.0872
Linalool	6	24	0.02	0.0812
Linalool	6	24	0.02	0.0877
Linalool	6	24	0.02	0.0938
Linalool	6	24	0.02	0.0928
Linalool	6	24	0.02	0.1041
Linalool	6	24	0.02	0.0643
Linalool	6	24	0.05	0.0673
Linalool	6	24	0.05	0.095
Linalool	6	24	0.05	0.0665
Linalool	6	24	0.05	0.0658
Linalool	6	24	0.1	0.0934
Linalool	6	24	0.1	0.1084
Linalool	6	24	0.1	0.0892
Linalool	6	24	0.1	0.0971
Linalool	6	24	0.1	0.0723
Linalool	6	24	0.1	0.0733
Linalool	6	24	0.1	0.0759
Linalool	6	24	0.25	0.1016
Linalool	6	24	0.25	0.0926
Linalool	6	24	0.25	0.0818
Linalool	6	24	0.25	0.0757
Linalool	6	24	0.25	0.0962
Linalool	6	24	0.25	0.0809
Linalool	6	24	0.25	0.0341
Linalool	6	24	0.25	0.0798
Linalool	6	24	0.25	0.0958
Linalool	6	24	0.5	0.0884
Linalool	6	24	0.5	0.0782
Linalool	6	24	0.5	0.0754
Linalool	6	24	0.5	0.0953
Linalool	6	24	0.5	0.083
Linalool	6	24	0.5	0.0738
Linalool	6	24	0.5	0.0752
Linalool	6	24	0.5	0.0894
Linalool	6	24	0.5	0.0732
Linalool	6	24	0.76	0.0811
Linalool	6	24	0.76	0.0956
Linalool	6	24	0.76	0.1025
Linalool	6	24	0.76	0.0908
Linalool	6	24	1	0.096
Linalool	6	24	1	0.0732
Linalool	6	24	1	0.1098
Linalool	6	24	1	0.0369
Linalool	6	24	1	0.0848
Linalool	6	24	1	0.0434
Linalool	6	24	1	0.0805
Linalool	6	24	1	0.0504
Linalool	6	24	1	0.0812
Linalool	6	24	0	0.1038
Linalool	6	24	0	0.0814
Linalool	6	24	0	0.0788
Linalool	6	24	0	0.081
Linalool	6	24	0	0.0893
Linalool	6	24	0	0.0751
Linalool	6	24	0	0.0714
Linalool	6	24	0	0.0874
Linalool	6	24	0	0.0828
Cineole	1	30	0.1	0.0875
Cineole	1	30	0.1	0.1103
Cineole	1	30	0.1	0.0693
Cineole	1	30	0.1	0.0586
Cineole	1	30	0.1	0.0585
Cineole	1	30	0.1	0.0768
Cineole	1	30	0.1	0.0656
Cineole	1	30	0.1	0.0969
Cineole	1	30	0.2	0.0488
Cineole	1	30	0.2	0.0741
Cineole	1	30	0.2	0.0568
Cineole	1	30	0.2	0.0497
Cineole	1	30	0.2	0.0986
Cineole	1	30	0.4	0.0851
Cineole	1	30	0.4	0.1047
Cineole	1	30	0.4	0.0808
Cineole	1	30	0.4	0.0726
Cineole	1	30	0.4	0.0591
Cineole	1	30	0.4	0.0694
Cineole	1	30	0.4	0.0559
Cineole	1	30	0.4	0.092
Cineole	1	30	0.4	0.0761
Cineole	1	30	0.4	0.0619
Cineole	1	30	0.7	0.0539
Cineole	1	30	0.7	0.0429
Cineole	1	30	1	0.0609
Cineole	1	30	1	0.0581
Cineole	1	30	2	0.056
Cineole	1	30	3	0.065
Cineole	1	30	6	0.0851
Cineole	1	30	0	0.0657
Cineole	1	30	0	0.0651
Cineole	1	30	0	0.0641
Cineole	1	30	0	0.1023
Cineole	1	30	0	0.0708
Cineole	1	30	0	0.0576
Cineole	1	30	0	0.0588
Cineole	1	30	0	0.0718
Cineole	1	30	0	0.056
Cineole	1	30	0	0.0776
Cineole	2	30	0.1	0.0716
Cineole	2	30	0.1	0.0519
Cineole	2	30	0.1	0.0811
Cineole	2	30	0.1	0.0812
Cineole	2	30	0.1	0.0655
Cineole	2	30	0.1	0.0752
Cineole	2	30	0.1	0.0542
Cineole	2	30	0.1	0.0454
Cineole	2	30	0.1	0.0696
Cineole	2	30	0.2	0.0782
Cineole	2	30	0.2	0.0667
Cineole	2	30	0.2	0.0681
Cineole	2	30	0.2	0.0691
Cineole	2	30	0.2	0.0665
Cineole	2	30	0.4	0.0538
Cineole	2	30	0.4	0.0887
Cineole	2	30	0.4	0.0553
Cineole	2	30	0.4	0.0626
Cineole	2	30	0.4	0.0572
Cineole	2	30	0.4	0.0622
Cineole	2	30	0.7	0.0863
Cineole	2	30	0.7	0.0551
Cineole	2	30	0.7	0.0442
Cineole	2	30	1	0.0696
Cineole	2	30	1	0.0635
Cineole	2	30	2	0.0556
Cineole	2	30	2	0.052
Cineole	2	30	0	0.0905
Cineole	2	30	0	0.0377
Cineole	2	30	0	0.059
Cineole	2	30	0	0.096
Cineole	2	30	0	0.68
Cineole	2	30	0	0.0659
Cineole	2	30	0	0.0692
Cineole	2	30	0	0.0628
Cineole	2	30	0	0.0759
Cineole	3	27	0.1	0.0845
Cineole	3	27	0.1	0.0971
Cineole	3	27	0.1	0.0878
Cineole	3	27	0.1	0.0634
Cineole	3	27	0.1	0.075
Cineole	3	27	0.1	0.0784
Cineole	3	27	0.2	0.0897
Cineole	3	27	0.2	0.0891
Cineole	3	27	0.2	0.0768
Cineole	3	27	0.2	0.0685
Cineole	3	27	0.2	0.0645
Cineole	3	27	0.2	0.0802
Cineole	3	27	0.2	0.083
Cineole	3	27	0.2	0.08
Cineole	3	27	0.4	0.0911
Cineole	3	27	0.4	0.0881
Cineole	3	27	0.4	0.069
Cineole	3	27	0.4	0.07
Cineole	3	27	0.4	0.0869
Cineole	3	27	0.7	0.0761
Cineole	3	27	0.7	0.0841
Cineole	3	27	0.7	0.0719
Cineole	3	27	0.7	0.0968
Cineole	3	27	0.7	0.0701
Cineole	3	27	1	0.0656
Cineole	3	27	1	0.0764
Cineole	3	27	2	0.0767
Cineole	3	27	2	0.0534
Cineole	3	27	2	0.0811
Cineole	3	27	3	0.0429
Cineole	3	27	3	0.0802
Cineole	3	27	3	0.0532
Cineole	3	27	6	0.0664
Cineole	3	27	6	0.0641
Cineole	3	27	6	0.065
Cineole	3	27	6	0.074
Cineole	3	27	6	0.0889
Cineole	3	27	6	0.0717
Cineole	3	27	9	0.0816
Cineole	3	27	9	0.0723
Cineole	3	27	9	0.0511
Cineole	3	27	9	0.0578
Cineole	3	27	9	0.072
Cineole	3	27	9	0.0492
Cineole	3	27	9	0.0717
Cineole	3	27	9	0.0615
Cineole	3	27	0	0.0408
Cineole	3	27	0	0.0436
Cineole	3	27	0	0.0326
Cineole	3	27	0	0.0385
Cineole	3	27	0	0.0968
Cineole	3	27	0	0.0688
Cineole	3	27	0	0.0683
Cineole	3	27	0	0.0807
Cineole	3	27	0	0.0658
Cineole	3	27	0	0.0561
Cineole	4	27	0.05	0.0713
Cineole	4	27	0.05	0.1078
Cineole	4	27	0.05	0.1077
Cineole	4	27	0.05	0.1085
Cineole	4	27	0.05	0.1072
Cineole	4	27	0.05	0.1047
Cineole	4	27	0.05	0.1199
Cineole	4	27	0.05	0.078
Cineole	4	27	0.05	0.0853
Cineole	4	27	0.05	0.0937
Cineole	4	27	0.1	0.0783
Cineole	4	27	0.1	0.1057
Cineole	4	27	0.1	0.0618
Cineole	4	27	0.1	0.0642
Cineole	4	27	0.1	0.0713
Cineole	4	27	0.1	0.075
Cineole	4	27	0.1	0.0738
Cineole	4	27	0.1	0.1063
Cineole	4	27	0.1	0.0901
Cineole	4	27	0.1	0.0949
Cineole	4	27	0.2	0.1059
Cineole	4	27	0.2	0.0911
Cineole	4	27	0.2	0.0834
Cineole	4	27	0.2	0.08
Cineole	4	27	0.2	0.1164
Cineole	4	27	0.2	0.1007
Cineole	4	27	0.2	0.0848
Cineole	4	27	0.2	0.0843
Cineole	4	27	0.4	0.0897
Cineole	4	27	0.4	0.0996
Cineole	4	27	0.4	0.0893
Cineole	4	27	0.4	0.0887
Cineole	4	27	0.4	0.0947
Cineole	4	27	0.7	0.0871
Cineole	4	27	0.7	0.0862
Cineole	4	27	0.7	0.1086
Cineole	4	27	1	0.0716
Cineole	4	27	1	0.0737
Cineole	4	27	1	0.0529
Cineole	4	27	1	0.112
Cineole	4	27	1	0.101
Cineole	4	27	2	0.0892
Cineole	4	27	2	0.0409
Cineole	4	27	4	0.07
Cineole	4	27	4	0.0862
Cineole	4	27	4	0.0813
Cineole	4	27	4	0.0949
Cineole	4	27	0	0.0966
Cineole	4	27	0	0.0882
Cineole	4	27	0	0.1142
Cineole	4	27	0	0.0767
Cineole	4	27	0	0.0822
Cineole	4	27	0	0.0599
Cineole	4	27	0	0.0652
Cineole	4	27	0	0.076
Cineole	4	27	0	0.0516
Cineole	4	27	0	0.0876
Cineole	5	24	0.05	0.0925
Cineole	5	24	0.05	0.0862
Cineole	5	24	0.05	0.0704
Cineole	5	24	0.05	0.0765
Cineole	5	24	0.05	0.0726
Cineole	5	24	0.1	0.0669
Cineole	5	24	0.1	0.0579
Cineole	5	24	0.1	0.0938
Cineole	5	24	0.1	0.0782
Cineole	5	24	0.1	0.0794
Cineole	5	24	0.1	0.0865
Cineole	5	24	0.1	0.0762
Cineole	5	24	0.1	0.0584
Cineole	5	24	0.1	0.094
Cineole	5	24	0.2	0.0647
Cineole	5	24	0.2	0.0809
Cineole	5	24	0.2	0.0974
Cineole	5	24	0.2	0.0918
Cineole	5	24	0.2	0.0712
Cineole	5	24	0.4	0.0695
Cineole	5	24	0.4	0.0692
Cineole	5	24	0.4	0.0419
Cineole	5	24	0.4	0.1085
Cineole	5	24	0.4	0.0455
Cineole	5	24	0.4	0.0684
Cineole	5	24	0.4	0.0745
Cineole	5	24	0.4	0.0821
Cineole	5	24	0.7	0.0581
Cineole	5	24	0.7	0.0697
Cineole	5	24	0.7	0.0817
Cineole	5	24	0.7	0.0525
Cineole	5	24	0.7	0.0754
Cineole	5	24	0.7	0.0696
Cineole	5	24	0.7	0.0303
Cineole	5	24	0.7	0.0842
Cineole	5	24	0.7	0.0795
Cineole	5	24	0.7	0.0675
Cineole	5	24	1	0.055
Cineole	5	24	1	0.0864
Cineole	5	24	1	0.066
Cineole	5	24	1	0.0849
Cineole	5	24	1	0.0809
Cineole	5	24	1	0.0721
Cineole	5	24	2	0.0567
Cineole	5	24	2	0.0609
Cineole	5	24	2	0.0739
Cineole	5	24	2	0.0652
Cineole	5	24	2	0.0665
Cineole	5	24	2	0.0506
Cineole	5	24	2	0.0762
Cineole	5	24	2	0.0611
Cineole	5	24	4	0.0318
Cineole	5	24	4	0.0812
Cineole	5	24	4	0.0526
Cineole	5	24	4	0.0684
Cineole	5	24	4	0.0661
Cineole	5	24	4	0.0796
Cineole	5	24	4	0.0559
Cineole	5	24	4	0.062
Cineole	5	24	8	0.0906
Cineole	5	24	0	0.0758
Cineole	5	24	0	0.0739
Cineole	5	24	0	0.0569
Cineole	5	24	0	0.0636
Cineole	5	24	0	0.0608
Cineole	5	24	0	0.0826
Cineole	5	24	0	0.1004
Cineole	5	24	0	0.0692
Cineole	5	24	0	0.0595
Cineole	5	24	0	0.0826
Cineole	6	24	0.05	0.0723
Cineole	6	24	0.05	0.0944
Cineole	6	24	0.05	0.0952
Cineole	6	24	0.05	0.0789
Cineole	6	24	0.05	0.0916
Cineole	6	24	0.05	0.0665
Cineole	6	24	0.05	0.0807
Cineole	6	24	0.1	0.1033
Cineole	6	24	0.1	0.1014
Cineole	6	24	0.1	0.1226
Cineole	6	24	0.1	0.0602
Cineole	6	24	0.1	0.0921
Cineole	6	24	0.1	0.0502
Cineole	6	24	0.1	0.0962
Cineole	6	24	0.1	0.0991
Cineole	6	24	0.2	0.0866
Cineole	6	24	0.2	0.0982
Cineole	6	24	0.2	0.0962
Cineole	6	24	0.2	0.1062
Cineole	6	24	0.2	0.097
Cineole	6	24	0.2	0.1169
Cineole	6	24	0.4	0.1094
Cineole	6	24	0.4	0.0959
Cineole	6	24	0.4	0.0886
Cineole	6	24	0.4	0.1258
Cineole	6	24	0.4	0.0687
Cineole	6	24	0.4	0.0923
Cineole	6	24	0.7	0.0742
Cineole	6	24	0.7	0.0883
Cineole	6	24	0.7	0.0887
Cineole	6	24	0.7	0.0841
Cineole	6	24	0.7	0.094
Cineole	6	24	0.7	0.0847
Cineole	6	24	0.7	0.0966
Cineole	6	24	0.7	0.0948
Cineole	6	24	1	0.0848
Cineole	6	24	1	0.0952
Cineole	6	24	1	0.0877
Cineole	6	24	1	0.0926
Cineole	6	24	1	0.086
Cineole	6	24	1	0.1008
Cineole	6	24	1	0.1093
Cineole	6	24	2	0.0917
Cineole	6	24	2	0.0909
Cineole	6	24	2	0.0678
Cineole	6	24	2	0.0737
Cineole	6	24	2	0.0939
Cineole	6	24	4	0.1091
Cineole	6	24	4	0.0861
Cineole	6	24	4	0.0776
Cineole	6	24	4	0.0355
Cineole	6	24	8	0.1074
Cineole	6	24	8	0.1066
Cineole	6	24	0	0.086
Cineole	6	24	0	0.0929
Cineole	6	24	0	0.0703
Cineole	6	24	0	0.0685
Cineole	6	24	0	0.0669
Cineole	6	24	0	0.0742
Cineole	6	24	0	0.0792
Cineole	6	24	0	0.0794
Cineole	6	24	0	0.089
